# Supplementary material for: Specific breast cancer prognosis‐subtype distinctions based on DNA methylation patterns
Source: Mol Oncol. 2018 May 21;12(7):1047–60. doi: 10.1002/1878-0261.12309 (PMC6026876; doi:10.1002/1878-0261.12309)
Supplement: Supplementary file 2 — Table S1. Classification features. [file MOL2-12-1047-s002.xlsx]

## Sheet: Sheet1
Supplementary Table S1. The features for classification.
CpG	p-value	β	HR	lower95% CI	upper95% CI
cg00012522	0.0204185	2.96797	19.4524	1.58256	239.104
cg00014986	0.0160862	45.8563	8.22502e+19	4993.37	1.35481e+36
cg00019463	0.0395932	6.55995	706.239	1.3667	364948
cg00022558	0.0288528	2.56492	12.9997	1.30302	129.692
cg00023464	0.0194664	3.27837	26.5325	1.69604	415.07
cg00025138	0.0344675	37.4328	1.8065e+16	15.4361	2.11417e+31
cg00033304	0.0445825	-2.26009	0.104341	0.011499	0.946773
cg00043788	0.0332116	2.09694	8.14119	1.1817	56.0876
cg00049033	0.0161077	2.32578	10.2347	1.53961	68.0354
cg00049382	0.0330421	4.41128	82.3747	1.42638	4757.21
cg00052482	0.00178324	-5.23391	0.00533262	0.000199946	0.142223
cg00053292	0.0246529	15.0536	3.44891e+06	6.83319	1740763267807
cg00059024	0.00280069	107.854	6.92449e+46	1.33035e+16	3.60421e+77
cg00077017	0.0285729	79.4239	3.11441e+34	4108.68	2.36075e+65
cg00101715	0.0243532	-2.1312	0.118694	0.0185657	0.758836
cg00106420	0.0445485	-14.4679	5.2081e-07	3.8583e-13	0.703013
cg00111823	0.00185385	-4.20787	0.014878	0.00105161	0.210491
cg00112465	0.0284108	1.89103	6.6262	1.22121	35.9533
cg00112952	0.00896676	1.89066	6.62372	1.60429	27.3477
cg00115297	0.027059	-13.6375	1.1948e-06	6.70279e-12	0.212976
cg00119896	0.0485264	2.34103	10.3919	1.01526	106.368
cg00126261	0.00251346	2.55009	12.8083	2.44987	66.9637
cg00128195	0.0377213	8.84989	6973.6	1.65232	2.94321e+07
cg00148325	0.00229218	5.69756	298.139	7.65725	11608.2
cg00151788	0.0100126	201.917	4.9127e+87	9.02028e+20	2.6756e+154
cg00152708	0.00816125	-6.13602	0.00216352	2.29477e-05	0.203978
cg00152799	0.0381486	-2.29002	0.101265	0.0116215	0.882378
cg00154122	0.0221561	14.0715	1.29171e+06	7.50658	2.22275e+11
cg00156216	0.0361832	12.9771	432386	2.30634	8.10625e+10
cg00156964	0.00824075	33.4843	348363334347426	5678.36	2.13718e+25
cg00160818	0.00366648	-61.3251	2.32732e-27	2.51786e-45	2.15121e-09
cg00162751	0.0206958	8.32365	4120.17	3.56776	4.75811e+06
cg00164678	0.000757382	2.70514	14.9564	3.09838	72.1971
cg00170536	0.0244751	22.4537	5.64332e+09	18.0081	1.76849e+18
cg00172803	0.00376124	-2.68403	0.0682877	0.0111137	0.41959
cg00173785	0.0275045	17.6304	4.53717e+07	7.05772	291679023142352
cg00175150	0.0203103	-5.37186	0.00464548	4.97269e-05	0.433981
cg00177239	0.016239	5.6341	279.807	2.82837	27680.9
cg00210186	0.0294686	-4.36048	0.0127722	0.00025203	0.64726
cg00220952	0.0164306	16.9288	2.24947e+07	22.1824	2.28113e+13
cg00228984	0.00351997	3.15472	23.4465	2.81776	195.098
cg00231771	0.0159167	3.89765	49.2867	2.07283	1171.91
cg00235661	0.0098357	2.16347	8.70132	1.68358	44.9714
cg00242786	0.00230566	-8.87996	0.00013915	4.60687e-07	0.0420298
cg00252534	0.0240725	-2.13854	0.117826	0.0183801	0.755332
cg00256166	0.0137146	-55.9145	5.20741e-25	2.5455e-44	1.0653e-05
cg00258081	0.00830354	-2.05028	0.128699	0.028079	0.589886
cg00262344	0.0050634	6.88576	978.248	7.93219	120644
cg00272200	0.0188704	2.05566	7.81202	1.40464	43.447
cg00286717	0.00228053	-19.824	2.45788e-09	7.24301e-15	0.00083407
cg00289052	0.0130986	11.3314	83403	10.8048	6.4379e+08
cg00290086	0.0140093	-2.98479	0.0505502	0.00467396	0.546715
cg00290355	0.00209976	-7.8293	0.000397906	2.71051e-06	0.0584129
cg00290607	0.0216046	-1.82703	0.160891	0.0338503	0.764719
cg00296779	0.0130221	10.2186	27407.1	8.61098	8.72316e+07
cg00300822	0.00551641	3.81812	45.5187	3.06983	674.939
cg00315837	0.0102803	3.1846	24.1577	2.12205	275.015
cg00328724	0.000933796	-3.21438	0.0401801	0.00598874	0.269579
cg00330936	2.22039e-05	31.2042	3.56313e+13	1.94816e+07	6.51686e+19
cg00337053	0.0109092	151.863	8.97864e+65	1489144210804060	5.41357e+116
cg00339556	0.0257076	1.32083	3.74652	1.17381	11.958
cg00342953	0.00514515	8.10356	3306.21	11.3217	965499
cg00350441	0.0121712	-101.524	8.1052e-45	2.75629e-79	2.38343e-10
cg00352150	0.0122757	-24.802	1.69282e-11	6.2789e-20	0.0045639
cg00355633	0.00808601	17.5213	4.06813e+07	95.0908	1.7404e+13
cg00357503	0.0295438	20.4229	7.40514e+08	7.60571	7.20986e+16
cg00364287	0.0152569	-2.33348	0.0969575	0.0147203	0.638626
cg00375235	0.0351554	6.27509	531.177	1.54759	182315
cg00390484	0.00780044	-2.80422	0.0605538	0.00767339	0.477855
cg00392242	0.0113354	6.06586	430.894	3.93835	47144
cg00400263	0.0266939	-2.06077	0.127357	0.0205795	0.788146
cg00423035	0.0050586	-2.18444	0.112541	0.0244354	0.518328
cg00441434	0.047289	2.2227	9.23221	1.02696	82.9966
cg00444059	0.0398123	-2.18946	0.111977	0.0138847	0.903068
cg00447833	0.0326362	5.31634	203.638	1.5517	26724.5
cg00448191	0.029463	-2.48636	0.0832124	0.00887429	0.780267
cg00452079	0.0395716	-9.40282	8.24909e-05	1.06587e-08	0.638421
cg00466488	0.0151985	49.6223	3.55368e+21	14173.4	8.91014e+38
cg00474465	0.011463	2.79613	16.3812	1.87481	143.131
cg00490583	0.0305887	1.99215	7.33128	1.205	44.6037
cg00492070	0.00670594	2.27615	9.73915	1.8788	50.4849
cg00492269	0.0198612	-2.30991	0.0992699	0.0142095	0.693518
cg00495352	0.0374098	3.7672	43.2586	1.24553	1502.42
cg00495442	0.0151053	-25.6279	7.41234e-12	7.80233e-21	0.00704184
cg00496102	4.78886e-05	-3.93508	0.0195442	0.00293199	0.130278
cg00498163	0.0300464	-10.1197	4.02762e-05	4.31056e-09	0.376325
cg00499277	0.00190355	3.73577	41.9202	3.9652	443.182
cg00511167	0.0193771	2.61785	13.7062	1.52725	123.006
cg00513220	0.0446849	4.47721	87.9892	1.1121	6961.67
cg00516870	0.00860383	3.30147	27.1525	2.3133	318.704
cg00533215	0.00524551	103.336	7.55464e+44	2.339e+13	2.44004e+76
cg00538017	0.0442768	-1.79313	0.166439	0.0290032	0.955131
cg00539564	0.0107749	-3.65149	0.0259525	0.00156767	0.429637
cg00545966	0.00475266	-3.20301	0.0406398	0.00439829	0.375508
cg00552574	0.00561936	4.06364	58.1859	3.27891	1032.54
cg00563873	0.0394132	1.47882	4.38775	1.07434	17.9201
cg00564862	0.000835472	5.29973	200.282	8.9395	4487.17
cg00567190	0.0475752	3.41861	30.5271	1.03722	898.459
cg00577361	0.0230402	-191.905	4.53641e-84	6.08191e-156	3.38364e-12
cg00578530	0.0202732	73.8974	1.23941e+32	98880.2	1.55352e+59
cg00587304	0.000848072	41.2088	7.88423e+17	2.42096e+07	2.56762e+28
cg00591160	0.0209623	13.7033	893889	7.92279	1.00853e+11
cg00593962	0.00840428	-60.1861	7.26953e-27	2.64242e-46	1.99991e-07
cg00596643	0.0333319	35.2845	2108063304843980	16.2352	2.73723e+29
cg00608534	0.0231643	110.419	9.0035e+47	3.65264e+06	2.2193e+89
cg00614314	0.0326299	3.09479	22.0826	1.29157	377.556
cg00625963	0.00984742	-11.1551	1.43015e-05	2.99688e-09	0.0682486
cg00637064	0.0257145	15.2504	4.19918e+06	6.35785	2.77345e+12
cg00637824	0.00308717	4.60172	99.6551	4.72837	2100.33
cg00639615	0.0102955	2.4037	11.0641	1.76389	69.3999
cg00642749	0.00391368	2.481	11.9533	2.2156	64.4885
cg00645456	0.00567272	42.0689	1.86336e+18	211201	1.64399e+31
cg00650176	0.0326808	1.9234	6.84416	1.17175	39.9764
cg00668337	0.0013594	6.45295	634.572	12.237	32907
cg00672638	0.00692382	10.8901	53640.5	19.8113	1.45236e+08
cg00675721	0.00157734	7.3678	1584.14	16.413	152896
cg00678239	0.000444637	10.274	28970.5	93.7327	8.95408e+06
cg00684248	0.045346	2.49495	12.1212	1.05305	139.521
cg00686083	0.00162233	14.1728	1.42943e+06	212.626	9.60966e+09
cg00694512	0.0478072	-177.205	1.09816e-77	6.6776e-154	0.180596
cg00695712	0.0406699	9.45778	12807.4	1.49422	1.09776e+08
cg00697413	0.0472985	6.17736	481.719	1.07644	215574
cg00698124	0.0245002	12.44	252707	4.95147	1.28973e+10
cg00701706	0.0330694	-2.34131	0.096202	0.0111708	0.828484
cg00710229	0.0187646	-2.32197	0.0980804	0.0141448	0.680092
cg00737992	0.0173343	11.3296	83251.2	7.37218	9.40125e+08
cg00744229	0.0275224	15.6732	6.40899e+06	5.67219	7.24151e+12
cg00756808	0.00574764	8.71855	6115.29	12.5706	2.97495e+06
cg00757033	0.0134251	2.32034	10.1791	1.61743	64.061
cg00760562	0.00326349	-3.97167	0.018842	0.00133636	0.265664
cg00770723	0.0048966	-5.5791	0.00377597	7.74948e-05	0.183986
cg00774005	0.0340299	1.80091	6.05516	1.14537	32.0115
cg00777310	0.00470238	143.773	2.75312e+62	1.40048e+19	5.41218e+105
cg00777968	0.0224785	3.89017	48.919	1.73195	1381.72
cg00780574	0.0294341	2.11265	8.27017	1.23512	55.3759
cg00791905	0.00311665	-2.78891	0.0614879	0.00967608	0.390733
cg00797346	0.0287119	-3.6426	0.026184	0.00100132	0.684703
cg00806490	0.0141535	2.87465	17.7192	1.78266	176.125
cg00826603	0.0121896	-5.39535	0.00453765	6.67826e-05	0.308318
cg00827318	0.0151438	-2.73345	0.064995	0.00716077	0.589929
cg00837218	0.0185248	-10.6369	2.40135e-05	3.43352e-09	0.167947
cg00842918	0.0425447	1.53805	4.6555	1.05307	20.5814
cg00847043	0.0170125	43.5473	8.17278e+18	2397.56	2.78593e+34
cg00848033	0.0367917	-8.06623	0.000313965	1.61689e-07	0.609651
cg00867446	0.0365201	105.284	5.299e+45	736.564	3.81222e+88
cg00871055	0.00154099	5.69958	298.741	8.77678	10168.5
cg00871371	0.00107462	-2.50125	0.0819827	0.0183095	0.367086
cg00873351	0.00288936	2.74808	15.6126	2.56051	95.1968
cg00887153	0.00446537	-2.31952	0.0983208	0.0198719	0.486464
cg00906976	0.00282716	94.6126	1.2295e+41	131355616370683	1.15082e+68
cg00909395	0.00422494	-26.3896	3.46043e-12	4.86779e-20	0.000245996
cg00916884	0.0177309	1.48805	4.42846	1.29443	15.1505
cg00920818	0.0398022	130.481	4.64592e+56	438.085	4.92703e+110
cg00926400	0.00185417	2.71079	15.0411	2.72881	82.9063
cg00928894	0.0258372	23.8558	2.29325e+10	17.7442	2.96378e+19
cg00934312	0.0270576	17.3947	3.58457e+07	7.19081	178688642588613
cg00938743	0.0384667	1.89098	6.62584	1.1056	39.7086
cg00942920	0.00236722	2.81989	16.775	2.72298	103.343
cg00945932	9.31427e-05	19.0619	1.89873e+08	13377.6	2.69494e+12
cg00955451	0.00310788	3.35847	28.7451	3.10278	266.304
cg00966482	0.0230939	-2.78055	0.0620044	0.00563168	0.682665
cg00977377	0.040061	14.939	3.07559e+06	1.96959	4.80266e+12
cg00978698	0.0165711	20.5239	8.19216e+08	41.9154	1.60112e+16
cg00979307	0.00956802	23.0297	1.00382e+10	272.946	3.69176e+17
cg00980538	0.0179256	39.9259	2.18577e+17	960.905	4.97199e+31
cg00982641	0.027369	4.74163	114.621	1.69765	7738.95
cg00993400	0.0185392	-3.60294	0.0272436	0.00135775	0.546649
cg00997604	0.0141817	2.52313	12.4676	1.66002	93.6382
cg01002634	0.0390348	-140.662	8.14865e-62	7.87559e-120	0.000843118
cg01003599	0.0159994	-1.84246	0.158427	0.0353828	0.709362
cg01008941	0.00394429	-53.1423	8.32912e-24	1.69101e-39	4.10253e-08
cg01013754	0.00574353	24.6206	4.92705e+10	1273.92	1.90559e+18
cg01029592	0.000347098	-3.87585	0.0207368	0.00248036	0.173368
cg01037108	0.0086437	-37.205	6.95112e-17	6.04656e-29	7.99101e-05
cg01038738	0.00269459	-15.076	2.83526e-07	1.49924e-11	0.00536185
cg01040850	0.00695797	3.50587	33.3105	2.61125	424.927
cg01049870	0.00234641	-7.766	0.000423907	2.84811e-06	0.0630935
cg01056174	0.0335869	138.29	1.14466e+60	46165.4	2.83816e+115
cg01061843	0.00226394	56.9339	5.32183e+24	7.13863e+08	3.96741e+40
cg01066357	0.0190476	13.5469	764417	9.22926	6.33132e+10
cg01071493	0.032422	-4.96348	0.00698855	7.40212e-05	0.659808
cg01072821	0.00110962	3.52441	33.9337	4.08052	282.194
cg01081263	0.0235914	1.92028	6.82287	1.29391	35.9774
cg01088561	0.0393987	9.48971	13222.9	1.58538	1.10286e+08
cg01089834	0.000100975	2.98862	19.8582	4.40231	89.5773
cg01091565	0.00159353	-3.33024	0.0357847	0.00452702	0.282867
cg01095157	0.0152009	-1.61015	0.199858	0.0544676	0.733341
cg01095395	0.0243426	-7.74935	0.000431021	5.07005e-07	0.366425
cg01098886	0.0407605	10.8129	49656.9	1.57535	1.56524e+09
cg01100864	0.0039874	72.3809	2.72048e+31	1.08581e+10	6.81615e+52
cg01107185	0.0090734	2.27993	9.77595	1.76359	54.19
cg01108106	0.000112021	6.19511	490.344	21.1549	11365.5
cg01112778	0.00169007	-4.22826	0.0145778	0.00104098	0.204145
cg01122304	0.00167278	67.1679	1.48137e+29	9.537e+10	2.30099e+47
cg01127423	0.00616118	3.47378	32.2583	2.68611	387.399
cg01128800	0.0424493	110.959	1.54555e+48	43.8165	5.45167e+94
cg01138653	0.0210451	40.9065	5.82707e+17	471.569	7.20037e+32
cg01152726	0.00242983	-2.97746	0.0509219	0.00743017	0.348988
cg01154721	0.00397451	-4.57782	0.0102773	0.000455995	0.231631
cg01162436	0.0295648	7.71246	2236.03	2.14963	2.3259e+06
cg01166827	0.0227357	5.18483	178.542	2.06177	15461.2
cg01169726	0.0126569	3.84188	46.6132	2.27455	955.26
cg01174140	0.000785296	-3.11056	0.0445761	0.00725447	0.273904
cg01175682	0.029772	-7.48756	0.000560009	6.53639e-07	0.47979
cg01180628	0.00118705	4.12676	61.977	5.11354	751.172
cg01185855	0.0355883	16.063	9.46373e+06	2.95221	3.03373e+13
cg01188584	0.0247799	47.1518	3.00446e+20	396.732	2.27529e+38
cg01189783	0.0206907	2.14711	8.56009	1.38843	52.7756
cg01191395	0.0273903	-46.8074	4.69684e-21	4.07458e-39	0.00541412
cg01195053	0.00048692	26.5545	3.40783e+11	112697	1.03049e+18
cg01197613	0.0130767	3.26878	26.2793	1.9881	347.368
cg01206923	0.000389201	100.437	4.16135e+43	3.30076e+19	5.24632e+67
cg01216370	0.0150822	1.64298	5.17056	1.3744	19.4519
cg01220031	0.0408772	38.3282	4.42316e+16	4.90232	3.99084e+32
cg01236027	0.00456027	2.81525	16.6973	2.38693	116.803
cg01236148	0.0134883	3.07662	21.685	1.88872	248.972
cg01239708	0.00158617	3.81626	45.4341	4.25497	485.141
cg01245966	0.0386828	1.76764	5.85704	1.09634	31.2905
cg01258522	0.0223908	-2.04105	0.129892	0.0225328	0.748775
cg01260085	0.000123765	221.28	1.26082e+96	1.0755e+47	1.47807e+145
cg01260106	0.0200879	-23.4514	6.53407e-11	1.69174e-19	0.0252368
cg01270033	0.000154413	73.8633	1.19791e+32	2900373868401540	4.94756e+48
cg01291468	0.000753408	3.75719	42.8278	4.81448	380.98
cg01292475	0.00520145	4.45987	86.4765	3.78723	1974.58
cg01306080	0.025815	8.02505	3056.57	2.63414	3.54675e+06
cg01323777	0.00228218	-2.50867	0.0813763	0.016239	0.40779
cg01335204	0.00979267	66.1495	5.35037e+28	8.51183e+06	3.36314e+50
cg01341976	0.0160156	61.1293	3.53271e+26	88024.4	1.4178e+48
cg01351177	0.00468059	105.941	1.02276e+46	133355580305945	7.84399e+77
cg01352882	0.00866371	87.4288	9.3296e+37	4.16925e+09	2.0877e+66
cg01369341	0.0330806	12.9217	409110	2.82269	5.92949e+10
cg01375976	0.0050623	2.26658	9.64634	1.97729	47.0604
cg01378090	0.027669	31.7624	6.22649e+13	32.8037	1.18185e+26
cg01384143	0.0107718	4.8193	123.879	3.05001	5031.43
cg01386792	0.0103191	-113.744	3.99409e-50	7.14989e-88	2.23119e-12
cg01403114	0.00409351	9.54794	14015.8	20.6865	9.49622e+06
cg01405147	0.0234546	3.19762	24.4742	1.54001	388.948
cg01416657	0.00319863	3.44197	31.2485	3.1695	308.082
cg01418261	0.0229591	3.94928	51.8982	1.72558	1560.88
cg01429391	0.00352866	3.24113	25.5625	2.89719	225.543
cg01436254	0.0047396	2.71164	15.0539	2.29287	98.8369
cg01441698	0.0165209	2.89691	18.118	1.69618	193.53
cg01444716	0.0154167	-1.70255	0.182219	0.0459569	0.7225
cg01458759	0.0434263	25.2958	9.67916e+10	2.11021	4.43966e+21
cg01460227	0.00436977	3.61564	37.1751	3.09342	446.751
cg01467503	0.0327344	2.53464	12.6119	1.2314	129.17
cg01491219	0.0294652	3.60244	36.6877	1.43254	939.575
cg01501009	0.0128322	2.50172	12.2034	1.70107	87.547
cg01503348	0.00824112	2.91229	18.3989	2.12089	159.611
cg01506492	0.0430841	5.46825	237.045	1.18544	47400.7
cg01508796	3.13119e-05	33.2201	267491337323048	4.32522e+07	1.65429e+21
cg01511804	0.0148203	33.1792	256767104810553	659.779	9.99265e+25
cg01513967	0.0280271	143.983	3.39692e+62	5.54851e+06	2.07967e+118
cg01514487	0.02558	-1.77489	0.169502	0.0356827	0.805177
cg01514703	0.00343392	14.7694	2.59579e+06	131.115	5.13908e+10
cg01519897	0.0136543	3.01805	20.4514	1.85808	225.103
cg01534125	0.000743357	4.30239	73.8764	6.06438	899.964
cg01547141	0.0322668	6.54905	698.581	1.74023	280432
cg01558492	0.0256232	34.6274	1092681332469640	67.9437	1.75727e+28
cg01561271	0.00979092	6.52934	684.943	4.83152	97101.4
cg01564068	0.000578283	3.90092	49.4481	5.36223	455.989
cg01568433	0.00409279	-22.487	1.71397e-10	3.6881e-17	0.000796535
cg01569295	0.00454826	3.31213	27.4436	2.78498	270.432
cg01570069	0.0242071	14.0741	1.2951e+06	6.26535	2.67707e+11
cg01579370	0.00813096	-5.23243	0.00534051	0.000110844	0.257308
cg01588546	0.00545844	-47.1446	3.35256e-21	1.21147e-35	9.27774e-07
cg01588748	0.0426533	2.16234	8.69144	1.07423	70.3212
cg01590439	0.000321701	4.18532	65.7147	6.7187	642.747
cg01596520	0.00903028	-2.54145	0.0787524	0.0116871	0.530665
cg01606516	0.00836214	62.1226	9.53871e+26	8.46264e+06	1.07516e+47
cg01607752	0.0196835	-4.96763	0.00695959	0.000107055	0.45244
cg01614864	0.0118986	36.8205	9793577522937130	3386.31	2.83241e+28
cg01618834	0.0264877	-23.5987	5.63914e-11	4.99762e-20	0.0636302
cg01618928	0.0144734	-5.03511	0.00650547	0.000114966	0.36812
cg01629231	0.0312525	-39.1441	9.99837e-18	3.38945e-33	0.0294937
cg01650726	0.00469516	3.33649	28.1203	2.78289	284.147
cg01656133	0.0287916	11.054	63195.3	3.14084	1.27152e+09
cg01660630	0.0102698	2.39828	11.0042	1.76272	68.6968
cg01664925	0.00663611	2.07588	7.97159	1.7808	35.684
cg01666600	0.0286493	1.92047	6.82415	1.22186	38.1133
cg01672943	0.00339023	2.1508	8.59172	2.03814	36.2182
cg01673082	0.046124	2.3958	10.9769	1.04206	115.63
cg01676959	0.0139948	-5.36115	0.00469549	6.52629e-05	0.337828
cg01677148	0.0495942	67.3109	1.70911e+29	1.12684	2.59225e+58
cg01678172	0.0335309	4.70483	110.48	1.44305	8458.28
cg01680823	0.00427131	-3.4348	0.0322319	0.00305549	0.34001
cg01680839	0.0395745	44.1857	1.54745e+19	8.23336	2.9084e+37
cg01709312	0.0281598	1.82195	6.18392	1.21547	31.4618
cg01709316	0.0135397	9.29534	10887.1	6.80171	1.74264e+07
cg01716083	0.00730926	30.7988	2.37557e+13	4003.87	1.40948e+23
cg01746532	0.00886625	20.1946	5.89397e+08	159.354	2179982962582280
cg01756421	0.00302404	-3.86157	0.021035	0.00163854	0.27004
cg01786994	0.0278682	4.22048	68.0664	1.58251	2927.66
cg01791874	0.0231424	1.35557	3.87896	1.20406	12.4964
cg01795694	0.00601386	-139.59	2.38232e-61	1.32842e-104	4.27233e-18
cg01795697	0.0162867	-30.9237	3.7156e-14	4.10676e-25	0.0033617
cg01799588	0.00138513	4.74281	114.756	6.27035	2100.2
cg01804345	0.0185829	11.2335	75622.4	6.55061	8.73009e+08
cg01805920	0.0143017	86.1631	2.63135e+37	3.01741e+07	2.29469e+67
cg01808130	0.017992	22.3595	5.1358e+09	46.3158	5.69493e+17
cg01818795	0.00721162	4.01082	55.1921	2.95983	1029.17
cg01826337	0.0394256	-3.06482	0.0466623	0.00252578	0.86206
cg01831166	0.0181025	22.2334	4.52746e+09	44.5305	4.60311e+17
cg01834210	0.00327809	3.59096	36.269	3.3113	397.257
cg01835725	0.0280924	2.52751	12.5222	1.31214	119.504
cg01836044	0.00211494	6.94052	1033.31	12.363	86364.6
cg01853665	0.0167071	2.21582	9.16894	1.49338	56.2948
cg01859486	0.00365416	14.1095	1.34174e+06	99.0025	1.8184e+10
cg01861509	0.00438303	-6.19533	0.00203892	2.87431e-05	0.144633
cg01862160	0.0265634	2.34415	10.4244	1.31337	82.7394
cg01876194	0.0160883	-25.7168	6.7818e-12	5.45277e-21	0.00843476
cg01877816	2.87135e-05	-14.4686	5.20424e-07	5.92154e-10	0.000457383
cg01883025	0.0020084	-18.0073	1.51187e-08	1.64973e-13	0.00138553
cg01885503	0.0360547	1.79787	6.03675	1.12405	32.4207
cg01886957	0.00270173	2.4272	11.3271	2.31948	55.3159
cg01903327	0.0229737	1.96984	7.16951	1.3125	39.1633
cg01905111	0.00638569	104.007	1.47782e+45	5.1112e+12	4.27289e+77
cg01919118	0.0103706	35.6831	3140249561374150	4438.35	2.22181e+27
cg01937650	0.0162889	3.2348	25.4013	1.81432	355.63
cg01937669	0.0457709	-9.14296	0.000106971	1.35877e-08	0.842138
cg01940713	0.0029823	3.42109	30.6028	3.19986	292.679
cg01943654	0.00567516	37.9094	2.90961e+16	62751.9	1.3491e+28
cg01944044	0.00093805	2.93586	18.8377	3.30897	107.241
cg01952793	0.0443917	-35.463	3.96855e-16	3.83221e-31	0.410975
cg01953889	0.0131447	59.6793	8.28684e+25	271286	2.53134e+46
cg01965476	0.000943252	-3.66879	0.0255072	0.00289946	0.224393
cg01977213	0.0258517	22.3618	5.14747e+09	14.791	1.7914e+18
cg01978549	0.0257547	11.6535	115089	4.09859	3.23174e+09
cg01982833	0.00926363	-2.18435	0.112551	0.0217182	0.58328
cg01986577	0.00159606	-4.46504	0.0115043	0.000719178	0.184027
cg01986682	0.0116547	2.41399	11.1785	1.71307	72.9446
cg01987333	0.00803193	2.76337	15.8532	2.05467	122.319
cg01987347	0.0208088	85.1833	9.87699e+36	422000	2.31173e+68
cg01987925	0.00447381	-2.75436	0.06365	0.00952884	0.425165
cg01990997	0.00292368	4.00947	55.1179	3.92971	773.082
cg01994542	0.00473892	56.8539	4.91303e+24	3.59928e+07	6.70631e+41
cg02009585	0.00121961	3.16551	23.7008	3.4806	161.389
cg02013018	0.016079	-4.72054	0.0089104	0.000190822	0.416071
cg02020019	0.0113928	-126.545	1.10193e-55	2.97755e-98	4.07802e-13
cg02030493	0.0267674	6.64914	772.12	2.14964	277334
cg02036832	0.00778084	150.814	3.14585e+65	1.83296e+17	5.39913e+113
cg02044612	0.00211843	-3.48913	0.0305273	0.00329803	0.282568
cg02045224	0.0468493	28.9905	3.894e+12	1.49773	1.01241e+25
cg02045294	0.00219959	-3.5386	0.0290539	0.00301628	0.279858
cg02047702	0.027899	-69.5504	6.23214e-31	7.39667e-58	0.000525096
cg02055132	0.00745741	3.90638	49.7188	2.84321	869.424
cg02059970	0.00673191	-10.5275	2.67903e-05	1.32166e-08	0.0543044
cg02064402	0.00364869	3.56875	35.4722	3.1984	393.409
cg02066681	0.00226265	-3.05197	0.0472659	0.00666416	0.335235
cg02067535	0.00738201	-4.0885	0.0167644	0.00084216	0.33372
cg02073680	0.00883759	2.87314	17.6925	2.05935	152.001
cg02075221	0.0012922	3.08203	21.8026	3.33579	142.501
cg02076698	0.0359294	2.10456	8.2035	1.14822	58.6103
cg02078039	0.0444698	3.91988	50.3944	1.10173	2305.09
cg02088626	0.0115587	-1.41022	0.244091	0.0816992	0.729264
cg02092906	0.0134993	26.2271	2.45634e+11	225.511	2.67553e+20
cg02096718	0.0209868	-30.5589	5.35107e-14	2.87911e-25	0.0099454
cg02097420	0.00227583	2.76439	15.8694	2.68835	93.6775
cg02098413	0.00418955	-3.10382	0.0448777	0.00536292	0.375543
cg02100602	0.0248271	1.69743	5.45991	1.23975	24.0457
cg02101355	0.0216208	1.92688	6.86808	1.32671	35.5544
cg02119363	0.0136406	2.48983	12.0593	1.66762	87.2056
cg02131465	0.000369838	-8.78408	0.000153152	1.21691e-06	0.0192746
cg02140559	0.0146771	-2.68896	0.0679516	0.0078387	0.589055
cg02143067	0.0101666	2.58247	13.2298	1.84611	94.8084
cg02154186	0.0413957	1.92501	6.85521	1.078	43.5934
cg02161380	0.0489346	51.1471	1.63261e+22	1.26985	2.09902e+44
cg02171859	0.00525586	-2.88096	0.0560809	0.0074157	0.42411
cg02172058	0.045617	2.77477	16.0349	1.05557	243.583
cg02173486	0.00280544	16.1635	1.04642e+07	260.382	4.20538e+11
cg02176725	0.0138293	-3.28278	0.037524	0.00274904	0.512195
cg02183680	0.0296617	19.2869	2.37796e+08	6.70917	8428294749297450
cg02186542	0.0126643	2.63449	13.9362	1.75655	110.568
cg02202141	0.00238344	5.29153	198.647	6.5367	6036.79
cg02213581	0.0250728	30.9161	2.67103e+13	47.8645	1.49054e+25
cg02221302	0.0242887	4.30678	74.201	1.74959	3146.9
cg02225096	0.0315546	16.9513	2.30074e+07	4.47438	118305297000725
cg02237906	0.0200913	2.43636	11.4314	1.46551	89.168
cg02245467	0.0103557	2.54724	12.7719	1.82189	89.5335
cg02247898	0.0165705	18.5654	1.15572e+08	29.3494	455102454589620
cg02256969	0.00788081	12.7674	350607	28.4992	4.31329e+09
cg02263165	0.00713501	14.5601	2.10558e+06	52.1084	8.50813e+10
cg02263479	0.00375744	236.695	6.24216e+102	1.85922e+33	2.09574e+172
cg02268620	0.00807646	-10.217	3.65452e-05	1.9039e-08	0.0701484
cg02283238	0.00625363	-1.98165	0.137842	0.0333009	0.570566
cg02283487	0.00157732	5.80155	330.814	9.05455	12086.5
cg02287630	0.0257889	25.6426	1.36911e+11	22.1718	8.45422e+20
cg02288301	0.0222546	2.15016	8.58623	1.35887	54.2532
cg02290575	0.0114233	-14.2242	6.64526e-07	1.08614e-11	0.0406571
cg02326858	0.0314347	27.8965	1.304e+12	11.9864	1.41861e+23
cg02344911	0.0426718	1.53023	4.61925	1.05184	20.2859
cg02355304	0.00174416	-2.6129	0.0733214	0.0142824	0.376408
cg02356786	0.010084	-2.80197	0.0606907	0.00718043	0.512971
cg02360175	0.0426322	2.39811	11.0024	1.08291	111.785
cg02369618	0.00810709	220.032	3.62153e+95	6.57634e+24	1.99434e+166
cg02424238	0.029765	-19.1733	4.71128e-09	1.45656e-16	0.152388
cg02425595	0.0137926	-8.69604	0.000167246	1.65037e-07	0.169486
cg02427443	0.02009	4.92622	137.857	2.1659	8774.45
cg02449202	0.0303749	1.89847	6.67568	1.19713	37.2263
cg02458945	0.0189296	9.17279	9631.49	4.53751	2.04441e+07
cg02461363	0.0122095	2.17103	8.76729	1.60491	47.8937
cg02464665	0.000236337	2.74705	15.5965	3.60612	67.4554
cg02473781	0.0173021	-2.96949	0.0513293	0.00445074	0.591968
cg02478828	0.00889898	-2.10016	0.122437	0.0253824	0.590597
cg02487020	0.0109989	44.3978	1.91304e+19	26253.2	1.39401e+34
cg02509825	0.029184	2.56988	13.0643	1.2975	131.542
cg02512902	0.0262536	-3.63384	0.0264145	0.00107169	0.651052
cg02517134	0.0138977	5.28508	197.371	2.92738	13307.2
cg02517524	0.00626745	-47.9595	1.48407e-21	1.72497e-36	1.27682e-06
cg02553486	0.00102473	-2.73702	0.0647631	0.0126423	0.331764
cg02554246	0.0461473	2.40322	11.0588	1.04193	117.375
cg02558162	0.0110585	2.65099	14.1681	1.8332	109.5
cg02565842	0.00198522	5.70034	298.97	8.06477	11083.1
cg02569138	0.0190157	-2.19285	0.111599	0.0178551	0.697517
cg02575561	0.00115532	3.33551	28.0927	3.75762	210.027
cg02576092	0.017135	-31.4657	2.16073e-14	1.25566e-25	0.00371814
cg02585344	0.00266341	4.14328	63.0091	4.22115	940.537
cg02590366	0.0151366	3.98823	53.9594	2.1603	1347.78
cg02593766	0.0327805	2.36879	10.6845	1.21405	94.0313
cg02611085	0.0254934	2.11484	8.2883	1.29601	53.0057
cg02620694	0.025203	3.80239	44.8083	1.60448	1251.36
cg02629506	0.020135	-6.4475	0.00158447	6.88978e-06	0.364388
cg02630129	0.0332394	23.0151	9.89312e+09	6.22838	1.57142e+19
cg02630888	0.00145471	-3.30724	0.0366173	0.00477991	0.280512
cg02631957	0.0364101	-22.6069	1.52042e-10	9.66022e-20	0.239298
cg02633690	0.0143016	71.3433	9.63823e+30	1.56018e+06	5.95413e+55
cg02634584	0.00934763	141.874	4.12181e+61	1415951965445750	1.19985e+108
cg02635829	0.0188291	-25.102	1.25412e-11	1.00413e-20	0.0156636
cg02640306	0.0138316	-31.7022	1.70578e-14	1.86038e-25	0.00156402
cg02640604	0.0199238	-2.39504	0.091169	0.0121353	0.684927
cg02645710	0.00331146	7.47877	1770.05	12.0412	260198
cg02656851	0.0107563	3.35129	28.5397	2.17269	374.886
cg02657292	0.033835	2.20655	9.0843	1.18356	69.726
cg02657760	0.0192524	5.23016	186.822	2.34095	14909.5
cg02679291	0.0407184	-6.97666	0.000933419	1.1698e-06	0.744804
cg02685436	0.00553795	2.71183	15.0568	2.21612	102.299
cg02692441	0.0193818	6.44577	630.032	2.83623	139954
cg02694099	0.00143993	3.13214	22.9229	3.33885	157.378
cg02695698	0.00440084	-4.50897	0.0110098	0.000494428	0.245161
cg02702515	0.00153972	-2.28815	0.101454	0.0246204	0.418063
cg02702524	0.00878859	28.8977	3.54887e+12	1452.96	8.66813e+21
cg02704907	0.00755301	-2.67546	0.0688752	0.00967332	0.490399
cg02710571	0.00997182	2.53101	12.5662	1.83286	86.1541
cg02712075	0.00877277	5.81735	336.08	4.33543	26052.7
cg02717339	0.000312331	-3.86429	0.0209778	0.00256625	0.171483
cg02720155	0.00673287	2.271	9.68911	1.87461	50.0792
cg02723964	0.0388176	-3.82591	0.0217987	0.000578399	0.821548
cg02725795	0.0101204	-40.8788	1.76433e-18	5.20175e-32	5.98425e-05
cg02731293	0.000290925	6.51132	672.711	19.8674	22778.1
cg02737321	0.000632496	-6.11215	0.00221579	6.65383e-05	0.0737881
cg02751064	0.000926144	3.45159	31.5504	4.09207	243.258
cg02757236	0.00149848	-2.94239	0.0527394	0.00857608	0.324326
cg02761093	0.00461888	-32.6559	6.57236e-15	1.00957e-24	4.27863e-05
cg02761568	0.0399602	-2.24545	0.10588	0.0124264	0.902156
cg02762393	0.00539175	-46.6	5.77933e-21	3.21444e-35	1.03908e-06
cg02772682	0.00369373	11.4439	93326.3	41.184	2.11485e+08
cg02781660	0.0157567	3.61092	36.9999	1.97342	693.717
cg02783889	0.0382351	5.89739	364.087	1.37679	96281.2
cg02787689	0.00255677	3.49689	33.0125	3.40357	320.202
cg02788401	0.041121	1.80269	6.06594	1.07539	34.2161
cg02788637	0.0241769	-13.5757	1.27103e-06	9.50884e-12	0.169897
cg02789515	0.00357856	-1.82133	0.161811	0.047514	0.551055
cg02806352	0.0288336	-321.572	2.20285e-140	1.29617e-265	3.74374e-15
cg02809611	0.0139571	2.62439	13.7962	1.70244	111.801
cg02810773	0.0106992	12.4932	266509	18.1683	3.9094e+09
cg02818790	0.0339279	23.5833	1.74623e+10	5.98832	5.09212e+19
cg02828016	0.0297553	-16.0528	1.06743e-07	5.5097e-14	0.206802
cg02834909	0.0244982	2.39457	10.9635	1.36064	88.3396
cg02836531	0.00655019	34.1862	702900505644360	13938.5	3.54465e+25
cg02836919	0.0495599	1.72297	5.60112	1.00332	31.2687
cg02838309	0.000238119	-5.00071	0.00673316	0.000467591	0.0969554
cg02839130	0.0362153	177.841	1.7197e+77	91442.1	3.23413e+149
cg02841523	0.0149607	10.7231	45392.4	8.05267	2.55874e+08
cg02842227	0.00334835	4.53913	93.609	4.51185	1942.14
cg02843503	0.0184597	13.9061	1.09482e+06	10.3696	1.15591e+11
cg02849769	0.0140077	83.9115	2.76887e+36	2.3595e+07	3.24926e+65
cg02854090	0.026491	5.41046	223.734	1.88035	26621
cg02855833	0.0371218	6.77879	879.003	1.49893	515465
cg02855983	5.43534e-05	5.21061	183.206	14.5892	2300.65
cg02869963	0.0307401	-33.1253	4.11004e-15	3.65195e-28	0.0462558
cg02870960	0.0349156	4.31132	74.5387	1.35704	4094.23
cg02871707	0.0401624	-2.99295	0.0501392	0.00287541	0.874289
cg02876066	0.0436284	11.7102	121809	1.39761	1.06162e+10
cg02878987	0.0136226	-27.5565	1.07737e-12	3.34701e-22	0.00346794
cg02889664	0.0157454	23.8968	2.38917e+10	90.086	6.33632e+18
cg02890368	0.0049981	4.15143	63.5247	3.50044	1152.82
cg02899346	0.0250204	1.70003	5.47408	1.2377	24.2108
cg02902865	0.0101881	-3.79076	0.0225783	0.00125274	0.406932
cg02912127	0.00600448	2.26074	9.59019	1.91178	48.1079
cg02914429	0.0147437	-53.3667	6.65461e-24	1.56818e-42	2.82389e-05
cg02916470	0.0126203	-17.5808	2.31604e-08	2.31825e-14	0.0231383
cg02926110	0.019718	-20.4058	1.37369e-09	4.8814e-17	0.0386576
cg02927821	0.00292213	-3.82965	0.0217172	0.00174329	0.270544
cg02937491	0.000813006	-3.18097	0.0415455	0.0064546	0.267411
cg02939019	0.0395901	2.91609	18.469	1.14902	296.864
cg02942594	0.0172837	7.1784	1310.81	3.55522	483298
cg02954212	0.0131729	2.7329	15.3774	1.77225	133.427
cg02955050	0.0261222	82.3653	5.8993e+35	17876.2	1.94682e+67
cg02963414	0.0353855	1.90365	6.71031	1.13912	39.5292
cg02966076	0.00371155	148.665	3.66901e+64	8.99594e+20	1.49641e+108
cg02971654	0.0431634	2.65347	14.2033	1.08499	185.931
cg02979224	0.00335983	4.75964	116.704	4.84891	2808.86
cg02983451	0.0164934	-1.86391	0.155066	0.0337944	0.711518
cg02988947	0.00586449	-2.02248	0.132326	0.0313926	0.557783
cg02999463	0.0325288	41.876	1.53646e+18	32.6041	7.24052e+34
cg03000156	0.00568904	13.9631	1.15901e+06	58.3258	2.3031e+10
cg03000419	0.00873967	-2.02109	0.13251	0.0292512	0.600283
cg03001484	0.023224	-3.5961	0.0274304	0.00122916	0.612146
cg03003746	0.00172248	-4.721	0.00890628	0.000465154	0.170528
cg03004598	0.00626491	7.25188	1410.76	7.78598	255617
cg03004999	0.0106725	3.77246	43.4871	2.40267	787.093
cg03008693	0.0141166	7.98537	2937.66	4.99449	1.72787e+06
cg03010018	0.0464607	4.96759	143.68	1.081	19097
cg03016571	0.0225155	20.6669	9.45238e+08	18.4135	4.8523e+16
cg03031583	0.0182909	-33.203	3.80304e-15	4.00758e-27	0.00360894
cg03034864	0.0215087	25.2587	9.32635e+10	41.4422	2.09884e+20
cg03038816	0.0439889	-35.6565	3.27017e-16	2.79312e-31	0.382871
cg03040622	0.0276068	-2.76389	0.0630463	0.00539086	0.737328
cg03044149	0.0254845	33.3947	318515498801519	60.1065	1.68787e+27
cg03054684	0.0443203	1.4612	4.31114	1.03781	17.9087
cg03074888	0.0397614	2.23912	9.3851	1.11051	79.3151
cg03079712	0.026537	3.34946	28.4872	1.47701	549.438
cg03080377	0.0221871	26.0442	2.04571e+11	41.5014	1.00839e+21
cg03083632	0.000373523	8.31489	4084.22	41.875	398349
cg03097336	0.0279051	-150.719	3.49735e-66	1.55802e-124	7.85063e-08
cg03099771	0.000831535	3.68763	39.9499	4.59522	347.316
cg03112680	0.0171954	-241.165	1.83439e-105	1.26508e-191	2.65992e-19
cg03115019	0.00215882	-4.11454	0.0163335	0.00117848	0.226379
cg03117951	0.0350468	-20.826	9.02375e-10	3.50922e-18	0.23204
cg03120091	0.0126286	1.99138	7.32565	1.53182	35.0335
cg03128469	0.0159967	180.849	3.48083e+78	436382108662422	2.77651e+142
cg03131358	0.00487369	-4.36235	0.0127483	0.000611627	0.265718
cg03142975	0.00322547	4.73279	113.612	4.87163	2649.56
cg03144714	0.0173401	3.43503	31.0324	1.83224	525.592
cg03149130	0.00662034	-9.01682	0.000121352	1.8092e-07	0.0813963
cg03153360	0.00835609	-4.49014	0.0112191	0.000398807	0.315613
cg03155027	0.0314217	-3.54665	0.0288211	0.00113938	0.729041
cg03159127	0.00197092	-8.34159	0.000238392	1.21014e-06	0.0469621
cg03161606	0.0266208	3.55408	34.9556	1.50999	809.208
cg03175305	0.00119378	3.44045	31.2011	3.8941	249.996
cg03190266	0.0217481	1.9769	7.22035	1.3343	39.0718
cg03191029	0.00164907	-3.78591	0.0226882	0.00214691	0.239765
cg03193299	0.0215859	-2.45739	0.085658	0.0105283	0.696912
cg03205584	0.0461851	1.39759	4.04544	1.02393	15.9831
cg03210210	0.00935577	-2.56506	0.0769144	0.0111134	0.532314
cg03214526	0.0486773	7.25585	1416.36	1.04302	1.92334e+06
cg03214715	0.00401513	3.7501	42.5254	3.30458	547.245
cg03218909	0.0490092	-4.19423	0.0150823	0.000231656	0.981953
cg03219493	0.000202245	-5.31877	0.00489876	0.000296354	0.0809769
cg03222066	0.00262285	-3.75559	0.0233867	0.00202534	0.270048
cg03232933	0.000861154	-2.51414	0.0809321	0.0184467	0.355078
cg03233332	0.0072893	-2.24255	0.106187	0.0206392	0.546324
cg03235083	0.0401159	140.074	6.81336e+60	554.825	8.36694e+118
cg03237606	0.00346011	2.7623	15.8362	2.48549	100.9
cg03253625	0.0457307	19.3715	2.58776e+08	1.44419	4.63685e+16
cg03253692	0.00657388	110.906	1.46474e+48	2.68693e+13	7.98477e+82
cg03257294	0.000283905	13.7864	971284	567.776	1.66156e+09
cg03284649	0.0165081	2.19651	8.99359	1.49308	54.1729
cg03286969	0.0337331	7.39091	1621.19	1.76541	1.48875e+06
cg03287469	0.013721	-2.24187	0.10626	0.0178672	0.631948
cg03287579	0.0315954	-12.4599	3.87913e-06	4.51437e-11	0.333327
cg03292544	0.0328393	2.09258	8.10581	1.18613	55.3938
cg03293206	0.0157431	20.5302	8.24468e+08	47.8018	1.42201e+16
cg03304610	0.0130565	2.69826	14.8539	1.76423	125.062
cg03306641	0.00656327	2.91984	18.5383	2.25806	152.197
cg03309967	0.00725297	-3.23398	0.0394004	0.00371759	0.41758
cg03317235	0.0305573	-6.16937	0.00209256	7.80945e-06	0.560704
cg03318614	0.00990219	3.11978	22.6414	2.11498	242.382
cg03322234	0.00245129	-3.69757	0.0247837	0.00226561	0.271111
cg03329860	0.0042029	-54.7767	1.62472e-24	8.36208e-41	3.15676e-08
cg03330454	0.00410934	99.3177	1.35875e+43	4.71249e+13	3.91768e+72
cg03333699	0.00563826	-3.36553	0.0345437	0.00318756	0.374351
cg03349953	0.0486848	1.80435	6.07603	1.01047	36.5356
cg03356778	0.00962118	-3.17917	0.04162	0.00375083	0.461824
cg03359508	0.00972271	7.51864	1842.06	6.16658	550256
cg03361664	0.00927702	-4.16208	0.0155752	0.000677184	0.358228
cg03367264	0.0372509	2.57091	13.0777	1.164	146.931
cg03368787	0.0177684	-21.0025	7.56367e-10	2.17194e-17	0.0263402
cg03384000	0.00454742	-2.68097	0.0684964	0.01075	0.436441
cg03387723	0.0121642	-2.31042	0.0992198	0.0163023	0.603875
cg03400491	0.000739569	-4.79672	0.0082568	0.000509158	0.133897
cg03408433	0.0349526	2.11778	8.31269	1.16133	59.5012
cg03409548	0.0400665	13.0869	482558	1.8102	1.28639e+11
cg03431514	0.0350253	-51.9266	2.80916e-23	3.0304e-44	0.0260407
cg03432085	0.00126521	2.81987	16.7747	3.02061	93.1564
cg03433048	0.00676052	-4.70164	0.00908034	0.000302321	0.272732
cg03437914	0.024857	29.4013	5.87249e+12	41.1459	8.38144e+23
cg03449150	0.00382826	2.14453	8.53806	1.99597	36.5228
cg03450635	0.0134845	1.69711	5.45813	1.42024	20.9761
cg03454037	0.0311884	-7.75877	0.000426981	3.67532e-07	0.496046
cg03464847	0.0130479	2.20273	9.04971	1.58982	51.5136
cg03465280	0.00895581	-3.08374	0.0457877	0.00453402	0.462396
cg03471895	0.00335545	43.2486	6.06203e+18	1.70548e+06	2.15472e+31
cg03490839	0.00664067	-95.0784	5.10498e-42	7.79889e-72	3.34161e-12
cg03492327	0.0114408	1.79788	6.03682	1.49855	24.319
cg03499639	0.0191315	3.19005	24.2896	1.6845	350.244
cg03503087	0.000522807	6.6022	736.711	17.6683	30718.6
cg03503297	0.0208604	-7.97111	0.000345295	3.99566e-07	0.298394
cg03506979	0.021437	28.2107	1.78544e+12	64.8965	4.91211e+22
cg03517376	0.00338495	3.48742	32.7016	3.17378	336.946
cg03522615	0.018038	-18.1096	1.36489e-08	4.1372e-15	0.0450283
cg03534410	0.0171097	-3.08586	0.0456908	0.00361566	0.57739
cg03546712	0.00191068	31.0962	3.19825e+13	94812.4	1.07885e+22
cg03547722	0.00472069	23.3054	1.32255e+10	1260.36	1.38782e+17
cg03551607	0.0109847	-65.6671	3.02779e-29	3.17991e-51	2.88295e-07
cg03557725	0.00513834	-3.60894	0.0270805	0.00216194	0.339212
cg03565659	0.00646235	-2.78334	0.0618314	0.00834173	0.458313
cg03571927	0.0172191	2.38032	10.8084	1.52461	76.6241
cg03576419	0.023584	2.69299	14.7758	1.43545	152.094
cg03577460	0.0044964	33.2151	266158540705147	29761.6	2.38026e+24
cg03578473	0.0218548	1.83592	6.27087	1.30548	30.1222
cg03581194	0.00135049	-9.07646	0.000114326	4.44213e-07	0.0294239
cg03583571	0.0211818	-8.25178	0.000260794	2.33711e-07	0.291015
cg03586437	0.0167201	95.3153	2.48256e+41	3.0763e+07	2.00341e+75
cg03599590	0.0310865	3.65075	38.5036	1.3936	1063.81
cg03600697	0.0290121	51.3723	2.04509e+22	191.616	2.18269e+42
cg03603214	1.98664e-05	13.3831	648937	1387.06	3.03605e+08
cg03607825	0.00270132	58.033	1.59745e+25	5.45187e+08	4.68067e+41
cg03611598	0.0405261	2.71809	15.1513	1.12443	204.158
cg03625285	0.0474944	4.87223	130.612	1.05532	16165.4
cg03633458	0.00101547	-3.3013	0.0368354	0.00514227	0.263861
cg03634729	0.015722	-2.85208	0.0577239	0.00570461	0.584098
cg03637447	0.0362139	17.4923	3.95197e+07	3.07628	507692525587618
cg03656899	0.00202198	3.32825	27.8894	3.37064	230.764
cg03660010	0.0102298	2.06152	7.85791	1.6292	37.9
cg03666309	0.0293418	-3.6068	0.0271386	0.00105815	0.696034
cg03678138	0.0175991	-28.324	5.00108e-13	3.49331e-23	0.00715964
cg03688707	0.0144713	-15.3968	2.05707e-07	8.99016e-13	0.0470687
cg03689076	0.00472284	2.41348	11.1728	2.09433	59.6043
cg03691549	0.0150232	3.71472	41.0472	2.05604	819.475
cg03696345	0.0154166	2.43765	11.4462	1.59262	82.2635
cg03698716	0.0406175	-2.64532	0.0709827	0.00564124	0.893162
cg03708463	0.0093109	-47.3783	2.65377e-21	8.23054e-37	8.55656e-06
cg03722052	4.71538e-05	6.1185	454.183	23.8444	8651.17
cg03734783	0.00947827	-8.39986	0.0002249	3.94423e-07	0.128238
cg03739877	0.0351535	-2.57988	0.0757834	0.00687276	0.835635
cg03751272	0.0166167	14.7011	2.42438e+06	14.4511	4.06728e+11
cg03753241	0.00234555	70.53	4.27361e+30	7.92759e+10	2.30382e+50
cg03762242	0.0162765	2.75315	15.6921	1.66075	148.27
cg03771121	0.00176687	117.908	1.61048e+51	1.28707e+19	2.01514e+83
cg03774803	0.00628914	1.8944	6.64859	1.70829	25.8759
cg03775871	0.00159221	-118.052	5.37844e-52	8.02389e-84	3.60519e-20
cg03781084	0.0453281	8.98116	7951.85	1.20539	5.24575e+07
cg03817671	0.0172888	2.85039	17.2946	1.65459	180.771
cg03819286	0.00932066	3.23614	25.4354	2.21819	291.662
cg03827423	0.0470776	13.588	796512	1.19177	5.32344e+11
cg03835229	0.0125864	-4.22472	0.0146294	0.000529736	0.404012
cg03841686	0.0185335	-202.117	1.66544e-88	1.44751e-161	1.91618e-15
cg03843852	0.0219028	-22.4866	1.71479e-10	7.64439e-19	0.0384662
cg03849754	0.0233738	14.3447	1.69756e+06	6.98856	4.12345e+11
cg03851645	0.0334929	1.43096	4.1827	1.11833	15.6439
cg03852219	0.0326398	58.3477	2.18829e+25	124.069	3.85964e+48
cg03854262	0.0486979	11.2461	76577.6	1.06637	5.49916e+09
cg03857384	0.000503226	-3.59777	0.0273848	0.00360792	0.207855
cg03888578	0.0282354	19.8875	4.33544e+08	8.34299	2.25291e+16
cg03890362	0.000800172	138.964	2.24564e+60	1.17695e+25	4.28475e+95
cg03891344	0.021268	-42.576	3.23199e-19	5.94913e-35	0.00175585
cg03906075	0.000771161	-2.36177	0.0942529	0.0237959	0.373326
cg03909097	0.000597962	5.38654	218.445	10.083	4732.57
cg03937605	0.000690813	-8.05478	0.00031758	3.02879e-06	0.0332994
cg03943115	0.00453151	2.40723	11.1031	2.10665	58.5192
cg03943509	0.00422563	-25.9782	5.22169e-12	9.73392e-20	0.000280114
cg03943605	0.0164788	3.35875	28.7532	1.84723	447.559
cg03948727	0.0327834	-2.37873	0.0926678	0.0104335	0.82305
cg03950246	0.0437883	1.89546	6.65562	1.05421	42.0196
cg03953077	0.00849416	8.71391	6087.02	9.24774	4.00658e+06
cg03953500	0.043306	2.55626	12.8875	1.07992	153.796
cg03970032	0.00119918	-4.54398	0.010631	0.00067992	0.166224
cg03974490	0.00353665	2.99475	19.9803	2.67084	149.471
cg03976379	0.00607847	-37.9121	3.42759e-17	5.92129e-29	1.98409e-05
cg03977394	0.00389929	6.27067	528.834	7.48104	37383.2
cg03977657	0.0106772	-2.85323	0.0576578	0.00645045	0.515378
cg03981596	0.023502	-3.8383	0.0215301	0.000777499	0.596203
cg03986557	0.0121357	-15.4921	1.87011e-07	1.03348e-12	0.0338404
cg03986909	0.00428835	3.65057	38.4966	3.14382	471.398
cg03992063	0.00381417	-3.83924	0.02151	0.00159618	0.289867
cg03996539	0.0125091	2.46828	11.8022	1.70099	81.8887
cg04002444	0.0151479	2.55596	12.8837	1.63788	101.344
cg04009254	0.0371859	93.3251	3.39283e+40	255.346	4.5081e+78
cg04009429	0.0230636	13.5239	747088	6.41937	8.69464e+10
cg04010666	0.00391457	-3.09137	0.0454395	0.00556328	0.371138
cg04015912	0.00295274	-5.71695	0.00328972	7.58793e-05	0.142625
cg04017533	0.0143928	2.21843	9.19284	1.55545	54.3305
cg04018448	0.0164477	62.8299	1.93498e+27	98189.6	3.81318e+49
cg04021497	0.00944564	-2.29937	0.100322	0.017673	0.569488
cg04025150	0.017749	1.96972	7.16869	1.40683	36.5289
cg04025244	0.016722	-7.33782	0.000650466	1.5954e-06	0.265204
cg04028634	0.0397863	3.00676	20.2218	1.15072	355.362
cg04035070	0.0140048	47.6299	4.84601e+20	15327.2	1.53216e+37
cg04047483	0.00941475	108.034	8.28628e+46	3.18911e+11	2.15303e+82
cg04050068	0.00139884	3.1685	23.7718	3.40323	166.048
cg04050850	0.0151407	12.9549	422904	12.2014	1.4658e+10
cg04051571	0.0225084	-1.91336	0.147584	0.0285261	0.763547
cg04064050	0.0034387	-2.45038	0.0862609	0.0167055	0.445418
cg04064054	0.0346119	2.01695	7.5154	1.15716	48.8104
cg04082353	0.00450565	26.8945	4.78789e+11	4173.42	5.49284e+19
cg04098270	0.0183967	-2.42814	0.0882004	0.0117159	0.663996
cg04105722	0.0155014	5.50529	245.989	2.85014	21230.8
cg04109781	0.00143828	3.6594	38.838	4.0911	368.7
cg04112012	0.00629074	88.3687	2.38805e+38	7.03978e+10	8.10078e+65
cg04118464	0.0392388	7.76543	2357.68	1.46682	3.7896e+06
cg04130928	0.021085	156.728	1.164e+68	1.68036e+10	8.06307e+125
cg04130952	0.0181652	4.37974	79.8175	2.1082	3021.93
cg04134973	0.00857867	2.6658	14.3795	1.96984	104.968
cg04138378	0.000334944	-2.81461	0.0599279	0.0128722	0.279001
cg04144151	0.00208261	-3.35113	0.0350448	0.00414904	0.296005
cg04160030	0.0262089	-1.65066	0.191922	0.0447821	0.822521
cg04167867	0.0126316	2.74676	15.592	1.80065	135.012
cg04170460	0.026602	15.5813	5.84596e+06	6.10061	5.60193e+12
cg04184683	0.00611635	-9.14192	0.000107082	1.55324e-07	0.0738226
cg04195127	0.00111358	3.62361	37.4726	4.24241	330.991
cg04199977	0.000360398	33.8615	507982063633446	4.23202e+06	6.09746e+22
cg04200323	0.0172446	18.0742	7.07189e+07	24.5057	204081242399200
cg04200643	0.0318987	-95.0648	5.17486e-42	1.0028e-79	0.000267043
cg04204557	0.0203859	4.88394	132.15	2.1307	8196.24
cg04206499	0.0330088	-27.6406	9.90456e-13	9.12413e-24	0.107517
cg04213700	0.0376495	-7.21212	0.000737588	8.21238e-07	0.662459
cg04215870	0.0470162	-24.7932	1.70793e-11	4.04508e-22	0.721131
cg04215944	0.0360347	131.182	9.37143e+56	5143.32	1.70753e+110
cg04234680	0.0226276	-2.05436	0.128175	0.0219144	0.749684
cg04238983	0.0136291	-2.28999	0.101268	0.0164176	0.624642
cg04242021	0.00824599	1.88577	6.59143	1.62698	26.7041
cg04245250	0.0121075	2.20139	9.03759	1.61886	50.4541
cg04245873	0.024665	10.4754	35431.4	3.8059	3.29852e+08
cg04246880	0.0378989	1.96041	7.10227	1.11575	45.2092
cg04257105	0.0414898	2.64387	14.0676	1.10737	178.71
cg04264633	0.017052	-4.118	0.016277	0.000552368	0.479646
cg04285295	0.0377966	6.40725	606.224	1.43504	256095
cg04285869	0.00447195	3.2861	26.7383	2.77458	257.674
cg04289130	0.0287418	10.4975	36226.6	2.97372	4.41322e+08
cg04294625	0.0221631	-205.71	4.58247e-90	1.30692e-166	1.60676e-13
cg04299028	0.00985079	3.37575	29.2461	2.25306	379.632
cg04300632	0.0261423	141.278	2.27139e+61	1.93425e+07	2.66729e+115
cg04304770	0.0126777	-4.17777	0.0153327	0.000574119	0.409483
cg04306817	0.0128826	2.89848	18.1465	1.84824	178.167
cg04309258	0.012664	16.0836	9.6605e+06	31.1646	2.9946e+12
cg04317841	0.0131979	2.84448	17.1926	1.81303	163.034
cg04321566	0.00749095	13.1195	498546	33.2471	7.47578e+09
cg04324727	0.0312627	4.72383	112.598	1.52953	8289.07
cg04327529	0.00226661	5.82589	338.962	8.04968	14273.3
cg04339860	0.0092351	-15.747	1.44931e-07	1.02852e-12	0.0204225
cg04348247	0.00631484	-1.68634	0.185197	0.0552114	0.621211
cg04349727	0.0108099	2.38474	10.8562	1.73485	67.9352
cg04356968	0.00758373	-9.85355	5.25603e-05	3.79663e-08	0.0727641
cg04363633	0.00692662	6.66285	782.779	6.21418	98604
cg04367252	0.0276285	2.13856	8.48722	1.26556	56.9179
cg04377077	0.0291222	7.97889	2918.68	2.25095	3.78449e+06
cg04382396	0.000115852	-3.22105	0.0399129	0.00775966	0.205298
cg04383352	0.0168453	-9.05243	0.000117106	6.99246e-08	0.196121
cg04387418	0.0342037	18.1386	7.5425e+07	3.86031	1473698989718610
cg04398581	0.00942062	1.78691	5.97099	1.54962	23.0073
cg04403917	0.00907322	2.61576	13.6775	1.91732	97.5711
cg04414307	0.0125184	5.02977	152.898	2.95074	7922.64
cg04421611	0.00842609	-9.05676	0.0001166	1.38191e-07	0.0983824
cg04447890	0.00283408	5.82631	339.105	7.39619	15547.5
cg04458548	0.000618447	2.76196	15.8309	3.25659	76.957
cg04461800	0.00326945	-4.86923	0.00767924	0.000299317	0.197018
cg04471409	0.0015005	-22.2777	2.11312e-10	2.24703e-16	0.000198718
cg04498190	0.00962352	3.80546	44.9459	2.52104	801.309
cg04498739	0.0490047	2.85608	17.3931	1.01254	298.776
cg04504066	0.00751681	2.36654	10.6605	1.88007	60.4473
cg04509607	0.0367773	9.5722	14360	1.80029	1.14543e+08
cg04509682	0.0324489	5.80683	332.562	1.6252	68051.7
cg04517429	0.00804909	-3.08772	0.0456057	0.0046475	0.447527
cg04518477	0.00280729	28.9955	3.91385e+12	21517.4	7.11898e+20
cg04541293	0.00286187	2.84382	17.1814	2.65064	111.369
cg04546413	0.0020908	2.66488	14.3662	2.63119	78.4389
cg04555220	0.0228385	1.84654	6.33788	1.29239	31.0811
cg04557953	0.0450638	3.06425	21.4183	1.06975	428.835
cg04562491	0.000909067	-6.16682	0.0020979	5.48768e-05	0.0802008
cg04571742	0.0270684	150.513	2.32837e+65	2.5669e+07	2.112e+123
cg04573702	0.00747381	3.42716	30.789	2.4994	379.274
cg04580029	0.0435048	-24.5112	2.26427e-11	1.04775e-21	0.489329
cg04581025	0.013385	21.1163	1.48147e+09	80.0856	2.74052e+16
cg04585517	0.04455	-68.4164	1.93708e-30	1.98507e-59	0.189025
cg04590262	0.000712147	-27.5792	1.05321e-12	1.22204e-19	9.07694e-06
cg04592204	0.0171739	50.7152	1.06007e+22	8122.89	1.38342e+40
cg04593696	0.0193923	-2.05937	0.127535	0.0226902	0.716834
cg04607372	0.00125043	-2.82762	0.0591537	0.0106207	0.329464
cg04618897	0.0351474	-3.02523	0.0485467	0.00290942	0.810054
cg04619381	0.00047083	5.7953	328.751	12.7693	8463.8
cg04620091	0.0123826	2.47675	11.9026	1.70886	82.9036
cg04632671	0.0478972	1.51866	4.5661	1.01416	20.5582
cg04633298	0.0379139	28.7555	3.07849e+12	4.97509	1.90491e+24
cg04642741	0.043055	1.90577	6.72458	1.06135	42.606
cg04650656	0.00137134	-11.7589	7.81946e-06	5.83321e-09	0.0104821
cg04656171	0.0326667	4.45772	86.2905	1.44437	5155.21
cg04657470	0.0397671	5.5523	257.83	1.29662	51268.8
cg04659473	0.00725191	6.42621	617.826	5.67101	67308.7
cg04663692	0.000381637	-5.46764	0.00422118	0.0002067	0.086204
cg04674792	0.0330295	7.91374	2734.59	1.892	3.95241e+06
cg04679031	0.0293353	2.67422	14.501	1.30834	160.721
cg04680759	0.0269316	12.9353	414685	4.37749	3.92835e+10
cg04682133	0.0107136	-2.95563	0.052046	0.00537678	0.503794
cg04682802	0.00854853	-1.95026	0.142237	0.0332442	0.608572
cg04689773	0.0131139	-4.83351	0.00795855	0.000174698	0.36256
cg04696943	0.0197163	4.25055	70.1439	1.96926	2498.49
cg04707254	0.0363727	1.87186	6.50037	1.1261	37.5232
cg04707531	0.0321887	13.9172	1.10702e+06	3.26446	3.75401e+11
cg04715245	0.0268509	-2.7817	0.061933	0.005276	0.727009
cg04715503	0.00257525	-2.05662	0.127885	0.0335787	0.487051
cg04716261	0.00164982	6.20659	496.005	10.3921	23673.9
cg04730850	0.0114029	-2.26465	0.103866	0.0179714	0.600303
cg04737114	0.0142501	1.8628	6.44175	1.45228	28.5732
cg04737286	0.0140451	8.09162	3266.98	5.1271	2.08171e+06
cg04738877	0.0243453	-4.07588	0.0169772	0.000488687	0.589795
cg04749667	0.00796754	92.0619	9.59322e+39	2.81386e+10	3.2706e+69
cg04758387	0.00716513	-3.63241	0.0264523	0.0018735	0.373484
cg04760261	0.0410857	-130.485	2.14333e-57	9.04702e-112	0.00507778
cg04768501	0.00109368	2.25339	9.51998	2.46156	36.8181
cg04775589	0.0298822	28.8663	3.43951e+12	16.673	7.09544e+23
cg04781820	0.0347057	39.4725	1.38896e+17	17.0748	1.12986e+33
cg04785227	0.0350113	2.67955	14.5785	1.20737	176.029
cg04793821	0.032123	113.518	1.99704e+49	16151.3	2.46925e+94
cg04804772	0.0415015	-2.85467	0.0575748	0.00370016	0.89587
cg04807023	0.0217009	15.3012	4.41801e+06	9.36472	2.08429e+12
cg04807594	0.0216479	1.84462	6.32572	1.31037	30.537
cg04809274	0.0397585	2.20002	9.02515	1.10851	73.48
cg04826071	0.0447955	4.49816	89.8515	1.11013	7272.38
cg04829993	0.0198214	13.2036	542310	8.12982	3.61755e+10
cg04833152	0.0290598	11.2494	76837.6	3.15139	1.87347e+09
cg04837847	0.00199237	3.76842	43.3114	3.9717	472.311
cg04861380	0.0197138	1.91874	6.8124	1.35789	34.177
cg04872541	0.0139947	2.59188	13.3549	1.68988	105.542
cg04872848	0.0153423	-2.68639	0.0681267	0.00776345	0.597834
cg04875987	0.0255223	158.546	7.17149e+68	2.69247e+08	1.91015e+129
cg04880195	0.00227965	8.38507	4381.18	20.0608	956830
cg04880732	0.0322355	9.31485	11101.6	2.20237	5.59604e+07
cg04880751	0.000158161	11.4604	94886.1	248.336	3.62549e+07
cg04884011	0.0113617	2.78782	16.2455	1.87629	140.659
cg04887030	0.0112919	-2.85657	0.0574656	0.00630485	0.52377
cg04894619	0.0396645	2.03592	7.65928	1.10104	53.2812
cg04910662	0.0089768	-6.4458	0.00158718	1.26129e-05	0.199727
cg04923928	0.0225713	3.47933	32.438	1.63099	645.146
cg04927033	0.00125255	4.58336	97.8431	6.04528	1583.59
cg04929543	0.0041288	-3.42663	0.0324964	0.0031253	0.337894
cg04931156	0.00336243	-368.89	6.21052e-161	5.21682e-268	7.3935e-54
cg04937422	0.0167605	34.6065	1070078790165840	517.799	2.21142e+27
cg04941033	0.00219317	5.0046	149.098	6.06158	3667.37
cg04945153	0.0136777	2.2089	9.10569	1.57303	52.7094
cg04949206	0.0476084	-2.96143	0.0517451	0.00276247	0.969261
cg04953732	0.0422423	12.8039	363631	1.5661	8.44314e+10
cg04960285	0.0321993	25.9037	1.77761e+11	9.03049	3.49916e+21
cg04960652	0.0237491	105.036	4.13543e+45	1.19231e+06	1.43434e+85
cg04963480	0.00408616	3.15812	23.5263	2.72501	203.114
cg04976753	0.000320174	-7.44336	0.000585313	1.01546e-05	0.0337375
cg04983142	0.00358472	7.07734	1184.81	10.1225	138679
cg04983608	0.0485963	-6.14681	0.0021403	4.75772e-06	0.962831
cg04985611	0.0332567	-53.6286	5.12135e-24	1.85215e-45	0.014161
cg04988273	0.00520614	-2.94348	0.0526822	0.00668223	0.415342
cg04992704	0.0356937	3.22548	25.1656	1.24068	510.45
cg04994964	0.0268283	1.66104	5.26478	1.20997	22.908
cg05001532	0.0115779	168.66	1.77047e+73	2.43056e+16	1.28965e+130
cg05002642	0.00593637	4.86621	129.827	4.05358	4158.09
cg05022673	0.0180709	-3.76999	0.0230523	0.0010124	0.524898
cg05030481	0.0392839	2.22259	9.23123	1.11534	76.403
cg05034432	0.0370847	18.4402	1.01969e+08	3.01752	3445752590300510
cg05034702	0.0030422	7.19133	1327.87	11.4172	154437
cg05038121	0.0172313	24.4285	4.06609e+10	75.6373	2.18584e+19
cg05038396	0.0493253	-7.84707	0.000390894	1.5638e-07	0.977094
cg05039488	0.00965818	17.3876	3.55905e+07	67.9409	18643952260067
cg05044134	0.0029637	9.14036	9324.13	22.4536	3.87197e+06
cg05078019	0.0245521	2.9643	19.3812	1.46265	256.815
cg05081033	0.00655548	-2.23551	0.106938	0.0213398	0.535883
cg05086567	0.0337325	-1.85499	0.156455	0.0282314	0.867049
cg05087623	0.00396498	2.31717	10.1469	2.0975	49.0868
cg05099600	0.0277765	4.27121	71.6084	1.59482	3215.27
cg05116906	0.0472187	2.07461	7.96148	1.02581	61.7906
cg05118636	0.0290784	-38.7719	1.45072e-17	1.09529e-32	0.0192148
cg05124918	0.0184103	-8.7736	0.000154766	1.05087e-07	0.22793
cg05127369	0.0198987	6.90446	996.714	2.98072	333289
cg05134831	0.0443353	74.6871	2.73015e+32	6.63308	1.12372e+64
cg05138133	0.008462	-2.3824	0.0923284	0.0156734	0.543885
cg05141602	0.00112901	2.81185	16.6408	3.06291	90.4089
cg05146416	0.0360518	7.0328	1133.19	1.58016	812661
cg05157433	0.00160105	3.33016	27.9428	3.53195	221.067
cg05173737	0.0279204	2.5367	12.6379	1.3167	121.301
cg05175964	0.00313403	-4.46643	0.0114883	0.000593422	0.222405
cg05180443	0.0231671	1.61088	5.00723	1.2466	20.1126
cg05185784	0.000834705	-3.26811	0.0380784	0.00559827	0.259002
cg05189291	0.00555201	10.1628	25921.9	19.6888	3.41281e+07
cg05216221	0.0132144	-5.55408	0.00387164	4.78633e-05	0.313176
cg05217597	0.00566812	32.9567	205557213235102	14870.7	2.84142e+24
cg05217962	0.0298887	3.73589	41.9255	1.43911	1221.41
cg05219996	0.00259956	24.5472	4.57821e+10	5277.7	3.97143e+17
cg05237114	0.0370393	-2.53227	0.0794782	0.00735549	0.858786
cg05241355	0.000767455	2.09193	8.10056	2.39459	27.4031
cg05246522	0.00770714	-2.08344	0.124501	0.0268925	0.576388
cg05249644	0.0464465	-42.9759	2.16681e-19	9.23577e-38	0.508357
cg05250969	0.0351666	16.1121	9.94011e+06	3.06594	3.22269e+13
cg05252487	0.000487007	3.75745	42.839	5.18597	353.874
cg05254132	0.0136155	103.462	8.57093e+44	1.73215e+09	4.24101e+80
cg05256973	0.0102754	5.06559	158.474	3.31025	7586.75
cg05264223	0.00266862	-4.68503	0.00923249	0.000434093	0.196361
cg05265258	0.0403125	3.59249	36.3245	1.17196	1125.87
cg05266460	0.0368098	-6.73763	0.00118545	2.12336e-06	0.661828
cg05270381	0.0207117	29.8285	9.00224e+12	95.0998	8.5216e+23
cg05295006	0.0438655	3.23165	25.3214	1.09292	586.663
cg05301818	0.0350577	15.5082	5.4339e+06	2.96524	9.95781e+12
cg05309280	0.0237806	-1.80474	0.164518	0.0344094	0.786589
cg05312353	0.0347341	3.00821	20.2511	1.24087	330.497
cg05336707	0.0431202	126.769	1.13515e+55	50.5215	2.55054e+108
cg05337019	0.00912968	-4.09469	0.0166609	0.000767073	0.361875
cg05338167	0.000384526	-4.66833	0.00938795	0.000713467	0.123529
cg05345527	0.0171104	47.2779	3.40841e+20	4512.11	2.57468e+37
cg05348888	0.00363641	4.20194	66.8158	3.9352	1134.46
cg05351785	0.00788733	-2.90425	0.0547899	0.00643043	0.466834
cg05354989	0.0169482	-33.7735	2.14955e-15	1.96308e-27	0.00235374
cg05355142	0.00269492	-5.08394	0.00619543	0.000223794	0.171512
cg05360949	0.0304366	7.82965	2514.05	2.09471	3.01734e+06
cg05366166	0.00945885	-10.5876	2.52269e-05	8.49127e-09	0.074947
cg05368724	0.00183522	-3.1745	0.0418151	0.00567626	0.308038
cg05374798	0.0198472	34.894	1426532010653170	252.619	8.05559e+27
cg05375333	0.00278631	3.84954	46.9717	3.7677	585.593
cg05376919	0.0269938	13.4436	689412	4.61656	1.02953e+11
cg05380503	0.0306362	2.09446	8.12109	1.21594	54.2395
cg05392364	0.00221974	5.85767	349.91	8.20476	14922.7
cg05395403	0.00714109	2.3333	10.3119	1.88392	56.4437
cg05396243	0.0120307	-2.29963	0.100296	0.0166651	0.603611
cg05404787	0.0275615	-2.87951	0.0561625	0.00433603	0.727444
cg05407396	0.0420083	9.1119	9062.47	1.38991	5.90889e+07
cg05424071	0.047187	2.43613	11.4287	1.03073	126.723
cg05442408	0.0227522	1.97715	7.2221	1.31747	39.5901
cg05451974	0.00519183	29.8333	9.04581e+12	7421.64	1.10254e+22
cg05463325	0.00738895	-2.77635	0.0622652	0.0081666	0.474733
cg05464581	0.00133971	-8.83099	0.000146134	6.62334e-07	0.0322423
cg05467458	0.0230032	-2.0775	0.125243	0.0208878	0.750953
cg05473287	0.0205733	15.2646	4.25938e+06	10.4341	1.73875e+12
cg05487207	0.00369081	3.2063	24.6876	2.83458	215.014
cg05491608	0.00551995	4.14414	63.0635	3.37764	1177.45
cg05499367	0.00868827	2.6319	13.9002	1.94663	99.2565
cg05499853	0.000223664	11.0889	65439.9	181.278	2.36233e+07
cg05500840	0.00366111	-2.75895	0.0633584	0.00985529	0.407323
cg05502525	0.011666	172.821	1.136e+75	5.3504e+16	2.41194e+133
cg05505450	0.0397648	13.2191	550777	1.85632	1.63418e+11
cg05507819	0.0158155	11.736	124988	9.061	1.7241e+09
cg05514418	0.0167068	3.48366	32.5789	1.87859	564.99
cg05519105	0.0106132	4.77986	119.088	3.04484	4657.69
cg05527609	0.0289832	32.2112	9.75277e+13	27.1254	3.50655e+26
cg05544413	0.00138032	-2.8716	0.0566081	0.0097438	0.328873
cg05556717	0.0356589	3.85733	47.3386	1.2951	1730.32
cg05562241	0.0225669	23.2155	1.20882e+10	26.1722	5.58316e+18
cg05564117	0.00602253	-2.87492	0.0564205	0.00725189	0.438958
cg05574437	0.0482237	-34.3595	1.19636e-15	1.87183e-30	0.76464
cg05578358	0.0127456	5.13149	169.269	2.98504	9598.53
cg05581701	0.0216374	1.56915	4.80259	1.25866	18.3249
cg05592996	0.0173076	11.8237	136448	8.06192	2.3094e+09
cg05595345	0.000990325	5.44151	230.79	9.05239	5883.99
cg05603630	0.00257902	3.35007	28.5047	3.22683	251.801
cg05603896	0.0450279	-2.11974	0.120063	0.0151086	0.9541
cg05625889	0.00293678	24.7392	5.54779e+10	4613.75	6.67092e+17
cg05635274	0.0032845	3.14686	23.263	2.85432	189.596
cg05637351	0.00178021	4.47994	88.2293	5.31138	1465.61
cg05640207	0.0261804	-3.86159	0.0210345	0.000699283	0.632721
cg05641961	0.035714	-40.0199	4.16483e-18	2.50893e-34	0.0691362
cg05652533	0.00277014	-2.99226	0.0501739	0.0070672	0.356212
cg05656590	0.00849926	7.25446	1414.39	6.36878	314112
cg05678100	0.0172202	3.05514	21.2242	1.71819	262.176
cg05680531	0.0324555	1.77563	5.904	1.16002	30.0489
cg05684371	0.00877539	5.39312	219.888	3.89501	12413.5
cg05684406	0.00424254	1.71751	5.57062	1.71653	18.0782
cg05687194	0.0348691	-148.395	3.57197e-65	4.84095e-125	2.63564e-05
cg05687210	0.0198709	12.6722	318774	7.44041	1.36574e+10
cg05696801	0.00287637	19.1365	2.04588e+08	701.386	5.96767e+13
cg05698228	0.0487831	73.2796	6.68219e+31	1.47872	3.01962e+63
cg05731122	0.00373549	8.30991	4063.94	14.7764	1.1177e+06
cg05750910	2.39623e-06	33.1965	261253746518943	2.66883e+08	2.55743e+20
cg05758434	0.000661759	-6.78095	0.0011352	2.29038e-05	0.0562648
cg05769161	0.0320293	59.1161	4.71836e+25	160.053	1.39097e+49
cg05781968	0.0235451	2.01348	7.48935	1.31096	42.7859
cg05783139	0.00715197	2.04479	7.72754	1.74152	34.289
cg05789359	0.000399865	-3.08224	0.0458564	0.00832346	0.252636
cg05790015	0.00149522	79.0115	2.06189e+34	1.3669e+13	3.11024e+55
cg05797276	0.0386096	-2.89974	0.0550373	0.00352608	0.859058
cg05799013	0.0168111	9.95967	21155.7	6.01848	7.43651e+07
cg05822633	0.00932323	-2.0497	0.128773	0.0274647	0.603776
cg05825950	0.0405698	3.36497	28.9326	1.15545	724.478
cg05826596	0.00639901	2.453	11.6232	1.99314	67.7818
cg05827732	0.0384621	1.5529	4.72514	1.08597	20.5594
cg05828520	0.00042825	-15.1269	2.69441e-07	5.95121e-11	0.00121989
cg05837075	0.0167111	19.2347	2.25703e+08	32.4833	1568242283648790
cg05845178	0.00398222	2.06717	7.90242	1.9351	32.2713
cg05851163	0.0210334	8.06462	3179.95	3.36787	3.00251e+06
cg05854894	0.0328694	38.2931	4.27045e+16	22.5919	8.07222e+31
cg05856951	0.000137547	-11.5649	9.49391e-06	2.4856e-08	0.00362626
cg05871136	0.022154	7.9789	2918.72	3.1365	2.71606e+06
cg05876635	0.00138923	29.3709	5.69677e+12	86163.7	3.76646e+20
cg05876824	0.00494667	2.23886	9.38259	1.96901	44.7092
cg05884394	0.0227549	2.68278	14.6258	1.45364	147.157
cg05884711	0.00374786	-2.55061	0.0780341	0.0139086	0.43781
cg05899183	0.00168991	48.2629	9.12633e+20	7.52889e+07	1.10627e+34
cg05903251	0.0109138	61.616	5.7477e+26	1.42885e+06	2.31207e+47
cg05906607	0.0404015	6.14189	464.93	1.30821	165232
cg05924780	0.0224363	-3.39511	0.0335369	0.00181812	0.618618
cg05927268	0.0264015	26.6194	3.63644e+11	22.6626	5.83503e+21
cg05927432	0.0379959	2.42622	11.316	1.14385	111.949
cg05928649	0.0488417	3.0519	21.1554	1.01562	440.668
cg05933736	0.0178284	-1.55285	0.211644	0.0585725	0.764751
cg05935086	0.00179093	3.68866	39.991	3.94954	404.929
cg05936604	0.00495172	-193.762	7.08369e-85	1.44361e-143	3.47592e-26
cg05940240	0.00135942	-4.96792	0.00695762	0.000332877	0.145424
cg05942128	0.0103765	-2.61207	0.0733828	0.00995647	0.540857
cg05942574	0.0176836	1.80032	6.05156	1.3673	26.7836
cg05955210	0.0118888	1.7626	5.8276	1.47583	23.0113
cg05961827	0.0331786	7.41094	1653.99	1.80641	1.51443e+06
cg05969530	0.00157535	51.9846	3.7724e+22	3.76333e+08	3.78149e+36
cg05970398	0.0306208	-26.148	4.40608e-12	2.2343e-22	0.0868887
cg05971751	0.0494459	11.188	72256.9	1.02749	5.08137e+09
cg05982473	0.000930328	-4.26578	0.014041	0.00112375	0.175438
cg06000530	0.0417885	-2.74265	0.0643997	0.00459237	0.903089
cg06007607	0.00459932	11.4281	91866	33.9226	2.48783e+08
cg06019865	0.00536863	28.9444	3.71876e+12	5258.25	2.63e+21
cg06037943	0.000849383	2.08255	8.02493	2.36098	27.2765
cg06039355	0.0377715	4.03871	56.7528	1.2563	2563.78
cg06041909	0.00257232	2.34625	10.4463	2.27247	48.0204
cg06055562	0.00785068	14.3806	1.75963e+06	43.7412	7.07869e+10
cg06061442	0.00984988	3.08277	21.8188	2.09976	226.721
cg06062519	0.0206283	6.07802	436.164	2.53836	74945.6
cg06077046	0.0391481	12.4671	259656	1.8599	3.62501e+10
cg06080402	0.0374812	-87.9639	6.27692e-39	6.43438e-75	0.00612331
cg06088929	0.010722	-2.33737	0.0965809	0.0160385	0.581592
cg06092948	0.0130922	3.32826	27.8897	2.01221	386.557
cg06100973	0.000536142	-3.40719	0.0331341	0.00481453	0.228033
cg06111454	0.0104557	2.37636	10.7657	1.74589	66.384
cg06123346	0.00855316	3.31463	27.5122	2.32544	325.497
cg06130365	0.00983382	19.4013	2.66608e+08	106.894	664956179271571
cg06148375	0.000721291	9.39848	12070	51.9748	2.803e+06
cg06155606	0.00469887	160.475	4.93825e+69	2.3693e+21	1.02927e+118
cg06157285	0.0335591	-34.0285	1.66573e-15	3.91808e-29	0.0708169
cg06159340	0.0381581	-2.16317	0.11496	0.0148725	0.888604
cg06163629	0.0451237	4.70949	110.996	1.10775	11121.7
cg06164683	0.000277093	-5.88348	0.00278507	0.000116795	0.0664122
cg06166767	0.0144688	2.30692	10.0435	1.58084	63.8089
cg06171619	0.00791791	23.1871	1.175e+10	434.224	3.17951e+17
cg06179060	0.0316466	1.92862	6.88	1.18474	39.9534
cg06193004	0.0335796	-2.67267	0.0690678	0.00587137	0.812477
cg06193043	0.000292666	-3.73796	0.0238026	0.00314848	0.179949
cg06197574	0.0461095	6.68204	797.946	1.12226	567355
cg06199468	0.0325659	-161.635	6.34821e-71	2.70743e-135	1.48849e-06
cg06202149	0.0484409	-2.36005	0.0944151	0.00905948	0.983966
cg06216293	0.0178615	9.34298	11418.4	5.01015	2.60233e+07
cg06216883	0.0240143	2.3441	10.4239	1.36126	79.8216
cg06218932	0.0220555	4.0458	57.1567	1.78996	1825.12
cg06222012	0.00284856	-2.60791	0.073688	0.0132856	0.408707
cg06226384	0.00752938	2.72761	15.2963	2.0693	113.071
cg06226724	0.00840583	2.57991	13.1959	1.93703	89.8963
cg06229339	0.034325	-2.63179	0.0719492	0.00628714	0.823378
cg06238736	0.0158303	43.5815	8.45701e+18	3567.06	2.00504e+34
cg06247837	0.0245488	2.07334	7.95131	1.30474	48.4568
cg06263943	0.0493386	-2.72648	0.0654491	0.00431752	0.992138
cg06276084	0.00103479	-2.56018	0.0772906	0.0167459	0.356735
cg06298519	0.00764984	4.84234	126.765	3.61078	4450.41
cg06334471	0.00230416	64.6534	1.19846e+28	1.05389e+10	1.36286e+46
cg06341779	0.00111665	2.20941	9.11034	2.41287	34.3982
cg06352932	0.000117187	-32.6134	6.85783e-15	4.25872e-22	1.10432e-07
cg06353425	0.00781389	4.46846	87.2224	3.24132	2347.11
cg06369854	0.00836486	14.4794	1.94239e+06	41.1582	9.16676e+10
cg06377543	0.00624626	6.54877	698.386	6.39187	76306.9
cg06381661	0.0135725	102.844	4.61772e+44	1.58365e+09	1.34647e+80
cg06384413	0.00461364	7.04667	1149.03	8.76946	150554
cg06385187	0.0199532	2.46097	11.7161	1.47457	93.0899
cg06407137	0.022156	3.65235	38.565	1.68744	881.372
cg06416760	0.0283318	20.0899	5.30791e+08	8.43215	3.34126e+16
cg06476337	0.0206799	4.91476	136.287	2.12028	8760.26
cg06482989	6.1631e-06	-5.53565	0.00394365	0.000357763	0.0434711
cg06492744	0.00194007	-2.56975	0.0765547	0.0150729	0.388818
cg06492821	0.0278309	-14.5202	4.94253e-07	1.1887e-12	0.205507
cg06498520	0.0143838	5.00827	149.646	2.71201	8257.35
cg06499484	0.0322146	2.13521	8.45884	1.19868	59.6924
cg06501716	0.0342698	-3.04442	0.0476241	0.00284225	0.797979
cg06502868	0.0249178	12.2377	206423	4.67709	9.11044e+09
cg06504063	0.0380552	104.119	1.65353e+45	310.188	8.8145e+87
cg06508879	0.0332413	1.84823	6.34855	1.1582	34.7988
cg06522681	0.0300326	1.90722	6.73436	1.20241	37.7171
cg06531741	0.0315448	-2.62753	0.0722566	0.0065869	0.792636
cg06544376	0.000229042	36.0372	4474649522374150	2.1166e+07	9.45976e+23
cg06544937	0.0132811	7.03446	1135.08	4.33362	297306
cg06573604	0.0186349	-1.76319	0.171496	0.0394776	0.745005
cg06577205	0.0124812	2.0329	7.63618	1.54962	37.6293
cg06596689	0.00164089	29.5246	6.64292e+12	69254.4	6.37193e+20
cg06600429	0.0294695	2.04784	7.75112	1.22665	48.9789
cg06605933	0.033705	-3.51358	0.0297901	0.00116336	0.762833
cg06618254	0.0256519	42.1563	2.03358e+18	168.805	2.44985e+34
cg06623274	0.024699	-3.07393	0.0462392	0.00316284	0.675995
cg06623698	0.00897217	-2.18	0.113041	0.0220353	0.579904
cg06624156	0.00599732	-3.54339	0.0289151	0.00230951	0.362018
cg06632759	0.0074721	-2.36506	0.0939436	0.0166074	0.531415
cg06638012	0.00825695	-7.9594	0.000349363	9.51279e-07	0.128306
cg06646494	0.00172173	-2.6524	0.0704819	0.013421	0.370144
cg06657462	0.00465171	32.2245	9.88332e+13	20101.4	4.85937e+23
cg06660523	0.0493185	4.09478	60.0263	1.01229	3559.41
cg06679720	0.0113902	2.56985	13.0639	1.78497	95.6118
cg06685437	0.0108311	-7.81299	0.000404447	9.92903e-07	0.164747
cg06694137	0.0149908	-8.48989	0.000205536	2.19864e-07	0.192142
cg06696917	0.00584889	-92.3639	7.70632e-41	2.29757e-69	2.58479e-12
cg06700877	0.0179362	3.02246	20.5418	1.68149	250.947
cg06705237	0.0277177	1.90736	6.7353	1.23254	36.8055
cg06706204	0.0037645	-4.2691	0.0139944	0.000779306	0.251304
cg06715928	0.0433158	34.5143	975846916384756	2.81963	3.37731e+29
cg06721850	0.0249675	2.42197	11.268	1.35606	93.6294
cg06728437	0.0316761	3.68444	39.823	1.38165	1147.81
cg06732395	0.00219586	-2.78946	0.0614543	0.0103088	0.366349
cg06734816	0.0352341	18.6091	1.2074e+08	3.62406	4022591571054580
cg06736554	0.0145353	-28.7207	3.36317e-13	3.33294e-23	0.00339368
cg06744574	0.0105452	3.52483	33.9482	2.27837	505.834
cg06769620	0.0406102	80.5866	9.96129e+34	31.3377	3.16639e+68
cg06770908	0.00974421	7.61326	2024.86	6.29866	650942
cg06779604	0.000889364	25.3632	1.03534e+11	33030.7	3.24522e+17
cg06786499	0.00673874	40.4397	3.65389e+17	72171.9	1.84987e+30
cg06795971	0.015514	4.74096	114.544	2.46326	5326.37
cg06818710	0.0351911	1.74692	5.73689	1.12891	29.1536
cg06818777	0.00913767	2.44305	11.508	1.83353	72.2294
cg06823263	0.014784	31.7261	60042633873091	501.127	7.19403e+24
cg06824720	0.0116752	-2.2904	0.101225	0.0170685	0.600321
cg06828936	0.00165753	2.90849	18.329	2.99294	112.248
cg06830784	0.0291759	2.1323	8.43421	1.24134	57.3059
cg06834005	0.00168567	-3.48919	0.0305255	0.00345939	0.269355
cg06834875	0.000224808	-3.33537	0.0356013	0.00605254	0.209408
cg06835245	0.00309706	12.5351	277921	68.6617	1.12493e+09
cg06850283	0.0156947	1.90418	6.71388	1.43245	31.4679
cg06853823	0.000587565	113.744	2.50351e+49	1.70292e+21	3.68048e+77
cg06855497	0.0404887	3.59382	36.3729	1.16848	1132.23
cg06860848	0.0384519	2.87245	17.6803	1.16497	268.326
cg06869445	0.0126132	31.6083	5.33706e+13	874.167	3.25844e+24
cg06874656	0.00434375	2.11584	8.29656	1.9383	35.512
cg06886022	0.0147677	30.4802	1.72735e+13	394.146	7.57016e+23
cg06888270	0.0156326	1.94909	7.02229	1.44601	34.1025
cg06891548	0.00405768	25.3652	1.03744e+11	3180.83	3.38368e+18
cg06893123	0.0138917	123.386	3.85273e+53	7.8181e+10	1.89861e+96
cg06907842	0.00774195	22.1793	4.28871e+09	349.359	5.26479e+16
cg06912252	0.0116333	1.77814	5.91885	1.48714	23.5572
cg06928634	0.0300776	2.64016	14.0155	1.28984	152.293
cg06935356	0.0144094	-5.05232	0.0063945	0.000111752	0.365897
cg06943981	0.0193361	18.6633	1.27454e+08	20.5798	789342484044328
cg06948985	0.000756644	6.55779	704.711	15.5146	32009.8
cg06956652	0.0298865	-30.2511	7.27981e-14	1.01055e-25	0.0524421
cg06970090	0.0146326	-3.1515	0.042788	0.00340815	0.537187
cg06974871	0.0185614	2.35484	10.5365	1.48344	74.8379
cg06976003	0.0021656	87.6727	1.19064e+38	5.49217e+13	2.58119e+62
cg06994793	0.0150812	32.9761	209576568924059	591.828	7.42147e+25
cg07002382	0.0344033	26.5097	3.25864e+11	7.00676	1.5155e+22
cg07011110	0.0293207	-2.91022	0.0544638	0.00397504	0.746234
cg07012926	0.023785	3.06766	21.4915	1.50373	307.16
cg07019252	0.00841768	-2.50608	0.081587	0.0126478	0.526293
cg07020001	0.0154295	2.19116	8.9456	1.51907	52.6793
cg07023226	0.00952921	37.648	2.24036e+16	9751.6	5.14707e+28
cg07033292	0.000521629	-4.65235	0.00953916	0.000688773	0.132113
cg07042077	0.0437935	-14.4858	5.11566e-07	3.91613e-13	0.668261
cg07051718	0.0231393	161.588	1.50202e+70	4.11882e+09	5.47745e+130
cg07052390	0.0179778	1.88929	6.6147	1.38303	31.6365
cg07055993	0.0071491	3.13129	22.9035	2.33881	224.29
cg07070113	0.00787372	-2.59015	0.075009	0.0111036	0.506712
cg07075840	1.34561e-05	12.4736	261346	950.239	7.18787e+07
cg07086380	0.0088933	-1.87972	0.152633	0.0373295	0.62409
cg07111868	0.0208306	2.09276	8.10724	1.37426	47.8274
cg07113562	0.00470496	8.77263	6455.11	14.7261	2.82956e+06
cg07130890	0.000807095	-5.89173	0.00276218	8.79789e-05	0.0867215
cg07134254	0.00669128	2.31925	10.168	1.90222	54.3515
cg07135042	0.0128008	2.19358	8.96723	1.59429	50.4372
cg07143817	0.000366051	-90.2271	6.52964e-40	1.82886e-61	2.3313e-18
cg07158797	0.00183184	88.6778	3.25299e+38	194886822292819	5.4298e+62
cg07160278	0.0157324	29.8051	8.79374e+12	274.937	2.81263e+23
cg07166216	0.0480865	63.9381	5.86118e+27	1.71296	2.0055e+55
cg07189342	0.000121294	-4.50356	0.0110695	0.00111364	0.11003
cg07195118	0.0125557	-4.23935	0.0144169	0.000516672	0.40228
cg07207682	0.00477121	164.703	3.38413e+71	7.1063e+21	1.61157e+121
cg07208908	0.0085338	189.635	2.27726e+82	9.68882e+20	5.35247e+143
cg07212963	0.00262641	22.1497	4.16388e+09	2251.07	7702070244022420
cg07219542	0.033624	1.65895	5.25377	1.13714	24.2732
cg07229186	0.0406323	1.20036	3.32131	1.05252	10.4807
cg07231787	0.0180433	2.98197	19.7267	1.66598	233.581
cg07233502	0.00296272	164.767	3.61004e+71	2.29264e+24	5.68445e+118
cg07234880	0.008131	75.0007	3.73591e+32	2.82123e+08	4.94716e+56
cg07236424	0.0373976	24.2608	3.43835e+10	4.11826	2.87069e+20
cg07240423	0.00891765	2.6359	13.9559	1.9356	100.624
cg07241146	0.0061088	16.02	9.0654e+06	96.4007	8.52498e+11
cg07242860	0.0166272	1.74665	5.73533	1.37324	23.9535
cg07252792	0.0119091	-2.91308	0.0543081	0.00560873	0.525853
cg07254054	0.0452926	3.27274	26.3836	1.07101	649.942
cg07271580	0.020884	2.02919	7.60792	1.36008	42.5568
cg07273342	0.00637032	3.80192	44.7871	2.91675	687.711
cg07287698	0.00162972	-3.30814	0.0365841	0.00467206	0.286468
cg07293445	0.00967178	1.45819	4.29818	1.42416	12.9721
cg07294323	0.00109692	-4.43059	0.0119075	0.000832789	0.170257
cg07307426	0.0254445	17.3544	3.44274e+07	8.43833	140459411023892
cg07314680	0.0456189	5.15307	172.961	1.10559	27058.4
cg07324381	0.02495	-2.63505	0.0717152	0.00716574	0.71773
cg07329135	0.0430446	-67.8991	3.24921e-30	8.83719e-59	0.119465
cg07339812	0.0307803	31.54	4.98503e+13	18.5337	1.34083e+26
cg07351262	0.00542881	3.43397	30.9994	2.7547	348.844
cg07361385	0.00654633	2.42144	11.2621	1.96604	64.5129
cg07368443	0.0113248	-4.40266	0.0122447	0.000405667	0.369593
cg07372602	0.00531026	3.08994	21.9758	2.50275	192.962
cg07386898	0.0170657	2.33728	10.353	1.51704	70.6538
cg07390210	0.020111	2.36354	10.6285	1.4484	77.9925
cg07411229	0.00747264	15.2244	4.09152e+06	58.533	2.86002e+11
cg07425541	0.0226144	8.00353	2991.5	3.07433	2.91089e+06
cg07429038	0.00519089	-2.77158	0.0625633	0.00895849	0.436923
cg07435647	0.000591303	-19.4331	3.63337e-09	5.56596e-14	0.00023718
cg07446438	0.0486533	67.1431	1.44505e+29	1.48713	1.40417e+58
cg07447157	0.0304725	-7.55771	0.000522067	5.55623e-07	0.490538
cg07450037	0.00623672	2.4562	11.6604	2.00586	67.7838
cg07475247	0.0413971	-20.3747	1.41703e-09	4.4459e-18	0.451645
cg07481335	0.000624473	49.3162	2.61676e+21	1.40022e+09	4.89027e+33
cg07488259	0.000248461	-3.62455	0.026661	0.00383533	0.185332
cg07491702	0.0021063	-16.3947	7.58345e-08	2.19443e-12	0.00262067
cg07492281	0.00725789	-2.60289	0.0740595	0.0110749	0.495245
cg07495363	0.00807434	1.8934	6.64189	1.63635	26.9593
cg07500988	0.0465004	111.257	2.08097e+48	5.60977	7.71946e+95
cg07506299	0.0050092	2.7705	15.9667	2.30629	110.539
cg07506334	0.00866733	15.6572	6.30697e+06	52.7873	7.5355e+11
cg07520649	0.0121161	2.32475	10.2241	1.66285	62.8634
cg07530960	0.0374139	62.816	1.90823e+27	38.8514	9.37252e+52
cg07535060	0.0455914	3.12609	22.7848	1.0632	488.285
cg07537750	0.0269812	-2.72475	0.0655623	0.00586191	0.733278
cg07537798	0.0087449	112.292	5.85677e+48	2.04957e+12	1.67361e+85
cg07546433	0.000884319	-2.70163	0.0670962	0.0136481	0.329856
cg07548255	0.0116446	-3.95339	0.0191895	0.000889487	0.413987
cg07549715	0.0222122	-3.78052	0.0228109	0.000893092	0.582626
cg07552700	0.00601589	28.7704	3.12472e+12	3798.2	2.57066e+21
cg07555797	0.00124784	21.6016	2.40686e+09	4839	1197146742659690
cg07557790	0.0413581	2.38493	10.8583	1.09799	107.381
cg07560096	0.00145686	5.69933	298.668	8.93582	9982.56
cg07567679	0.0060183	-4.88902	0.00752879	0.000229967	0.246482
cg07570723	0.00310386	-2.28697	0.101574	0.0223107	0.462435
cg07571970	0.00618961	27.3322	7.41688e+11	2353.5	2.33737e+20
cg07572773	0.0112802	-3.05734	0.0470127	0.00441751	0.500327
cg07576517	0.000677228	115.875	2.10865e+50	2.00718e+21	2.21526e+79
cg07577263	0.0360501	31.8491	6.79053e+13	7.94261	5.80556e+26
cg07590961	0.00386871	3.94478	51.6648	3.55461	750.925
cg07594247	0.0101432	3.20567	24.6719	2.1421	284.162
cg07595943	0.0405022	41.4001	9.54655e+17	5.99581	1.52001e+35
cg07599133	0.0146076	2.61902	13.7223	1.6769	112.292
cg07602200	0.0388746	-2.88665	0.0557628	0.00360372	0.862856
cg07602492	0.0255201	4.57847	97.3655	1.75174	5411.78
cg07604651	0.020034	4.92321	137.443	2.16893	8709.6
cg07626501	0.0193394	16.2512	1.14234e+07	13.9163	9.377e+12
cg07626874	0.0153052	7.59022	1978.74	4.28769	913176
cg07636362	0.0467486	4.46411	86.8439	1.06633	7072.76
cg07638884	0.000107227	7.00973	1107.36	31.9118	38426.2
cg07643321	0.0244277	-3.21576	0.0401247	0.00243799	0.660377
cg07645614	0.00826839	73.8185	1.14547e+32	1.84607e+08	7.10753e+55
cg07650271	0.0135075	-2.32641	0.0976458	0.0154159	0.618498
cg07652350	0.0072821	3.60247	36.6889	2.64183	509.523
cg07658503	0.030048	2.23096	9.30881	1.2404	69.8598
cg07663571	0.0128255	90.6442	2.32411e+39	2.30156e+08	2.34688e+70
cg07667367	0.0371414	63.8812	5.53694e+27	45.0619	6.80348e+53
cg07685034	0.00442776	2.23112	9.31033	2.00288	43.2787
cg07689920	0.01427	2.70634	14.9744	1.71885	130.456
cg07696277	0.00412615	-4.64274	0.00963124	0.000403571	0.22985
cg07696690	0.0017003	22.0783	3.87681e+09	3979.73	3776549240737630
cg07700062	0.041308	20.2056	5.9588e+08	2.21837	1.6006e+17
cg07704554	0.00598545	-4.14733	0.0158066	0.000821225	0.30424
cg07706038	0.0396202	12.569	287514	1.81652	4.55071e+10
cg07711097	0.0458102	2.41931	11.2381	1.04606	120.733
cg07716322	7.13537e-05	-3.38545	0.0338623	0.00637035	0.179999
cg07721203	0.0353744	1.84292	6.31498	1.13451	35.1508
cg07733620	0.020104	8.55389	5186.92	3.82342	7.03665e+06
cg07781035	0.00455955	3.00449	20.1758	2.53078	160.846
cg07785945	0.00500932	58.24	1.96475e+25	4.25508e+07	9.07206e+42
cg07793808	0.0192205	2.00889	7.45505	1.387	40.0705
cg07794885	0.00762907	-2.24327	0.106111	0.0204212	0.551365
cg07798380	0.00753088	2.78227	16.1556	2.09957	124.313
cg07799577	0.0124223	-38.7093	1.54437e-17	1.01982e-30	0.000233872
cg07803108	0.000415647	-2.85677	0.0574539	0.011761	0.280669
cg07814876	0.0211986	43.1972	5.75831e+18	637.21	5.20365e+34
cg07818431	0.000120796	288.195	1.4505e+125	2.25434e+61	9.33289e+188
cg07823755	0.00876018	5.40603	222.746	3.91128	12685.3
cg07836142	0.0458883	1.47621	4.37633	1.02732	18.6429
cg07837852	0.00316115	-4.36505	0.0127141	0.000700602	0.230727
cg07838048	0.00282355	-3.55036	0.0287143	0.00279336	0.295168
cg07842593	0.0381504	18.5333	1.11923e+08	2.75267	4550801753850510
cg07849302	0.040933	13.1809	530130	1.72151	1.63251e+11
cg07853246	0.043342	6.46032	639.266	1.21318	336852
cg07866131	0.00528831	-4.7239	0.00888048	0.000321119	0.245588
cg07869576	0.00814591	41.1184	7.20304e+17	42636.1	1.2169e+31
cg07884116	0.00024558	20.7674	1.0451e+09	15787.3	6.9185e+13
cg07887985	0.0101874	-5.12815	0.0059275	0.000118576	0.29631
cg07890954	0.0406741	-2.82441	0.0593436	0.00397017	0.887031
cg07892295	0.00362443	6.98509	1080.41	9.76718	119511
cg07893916	0.00308956	-26.6449	2.68092e-12	5.78979e-20	0.000124138
cg07902983	0.0474957	1.38931	4.01208	1.01546	15.8517
cg07906078	0.00436724	79.4066	3.06076e+34	5.92284e+10	1.58172e+58
cg07907506	0.000904101	-3.22193	0.0398779	0.00594801	0.267358
cg07913887	0.014647	-2.97796	0.0508963	0.0046584	0.556079
cg07917127	0.000690459	16.0071	8.9496e+06	863.975	9.27055e+10
cg07919028	0.00348727	4.52208	92.0267	4.42812	1912.53
cg07922297	0.000549431	-6.9618	0.000947392	1.82631e-05	0.0491456
cg07925134	0.0244581	9.88027	19540.9	3.57177	1.06907e+08
cg07928551	0.00887698	26.2456	2.50228e+11	725.976	8.62482e+19
cg07928695	0.00751026	-28.786	3.15054e-13	2.15162e-22	0.000461322
cg07936672	0.0252769	1.92861	6.87997	1.26992	37.2732
cg07948496	0.0204644	3.82312	45.7467	1.80422	1159.93
cg07949433	0.0202611	10.2825	29215.9	4.95919	1.72119e+08
cg07953150	0.00222744	-3.84057	0.0214813	0.00183258	0.251801
cg07955088	0.00215528	32.577	140613898776499	128695	1.53637e+23
cg07997294	0.0279744	-3.7261	0.0240867	0.000868097	0.668321
cg08005992	0.0148108	-2.16593	0.114643	0.0200825	0.654453
cg08007197	0.00337256	-3.9961	0.0183871	0.00127121	0.265957
cg08009265	0.0135437	1.82953	6.23098	1.45831	26.6233
cg08026651	0.00317052	-2.22496	0.108071	0.0246527	0.473756
cg08027199	0.00342838	-4.04701	0.0174746	0.0011622	0.262744
cg08029603	0.00325583	-3.82648	0.0217861	0.00170317	0.278677
cg08030545	0.0494039	17.5185	4.0567e+07	1.04675	1572173168394590
cg08040428	0.0246264	-5.55756	0.00385817	3.02888e-05	0.491451
cg08050360	0.0237905	-3.54321	0.0289203	0.00133964	0.624335
cg08050748	0.0312428	-1.79143	0.166721	0.0326628	0.850994
cg08056850	0.0132707	-28.8168	3.0552e-13	3.80254e-23	0.00245474
cg08059402	0.0135575	-8.31531	0.00024474	3.32429e-07	0.180182
cg08080475	0.00570233	239.939	1.60045e+104	2.10825e+30	1.21497e+178
cg08086906	0.00432137	48.4205	1.06844e+21	3.85366e+06	2.96228e+35
cg08087047	0.00509803	-7.95246	0.000351795	1.34711e-06	0.0918703
cg08097281	0.0103954	2.84623	17.2228	1.9526	151.913
cg08102619	0.0131195	-45.8469	1.22724e-20	2.27128e-36	6.63113e-05
cg08104462	0.0212379	6.43687	624.448	2.61304	149227
cg08106184	0.0290664	42.6195	3.23145e+18	77.2556	1.35165e+35
cg08111035	0.00777785	-3.21506	0.0401528	0.00376269	0.428483
cg08124000	0.00199987	-4.63899	0.00966744	0.000509934	0.183277
cg08125682	0.0181591	16.546	1.53398e+07	16.7496	1.40486e+13
cg08131204	0.0241577	10.4974	36220.3	3.9427	3.32744e+08
cg08142172	0.016695	2.54424	12.7335	1.58521	102.285
cg08146323	0.0454058	1.68309	5.38218	1.03501	27.988
cg08146609	0.00477596	-3.72512	0.0241103	0.00181343	0.320556
cg08164900	0.00522058	78.2712	9.8346e+33	1.37869e+10	7.0153e+57
cg08165558	0.027216	19.5684	3.15102e+08	9.03773	1.0986e+16
cg08169394	0.00665417	2.03752	7.67157	1.76105	33.4192
cg08176386	0.0231653	3.56999	35.5162	1.62993	773.899
cg08181479	0.000786177	75.2795	4.93691e+32	4.06521e+13	5.99552e+51
cg08189615	0.005845	5.29495	199.328	4.61754	8604.52
cg08196512	0.0344945	-2.07999	0.124932	0.0181661	0.859178
cg08200582	0.0164841	3.44913	31.473	1.87773	527.524
cg08214847	0.0335877	1.77957	5.92731	1.1482	30.5982
cg08218971	0.00635367	4.61507	100.994	3.67102	2778.49
cg08230059	3.67098e-05	5.08235	161.152	14.4231	1800.57
cg08231343	0.0116399	-20.9781	7.7507e-10	6.47871e-17	0.00927242
cg08234285	0.00192287	22.316	4.91737e+09	3697.53	6539649032075970
cg08236416	0.0337519	13.4681	706496	2.81347	1.7741e+11
cg08248751	0.0269253	-3.29426	0.0370954	0.00200445	0.686506
cg08259925	0.0195887	2.54147	12.6984	1.50292	107.29
cg08262505	0.040172	24.4348	4.09182e+10	2.99118	5.59743e+20
cg08265769	0.0153609	2.36094	10.6009	1.57109	71.529
cg08284564	0.00323487	-3.38317	0.0339397	0.00357019	0.322644
cg08292286	0.0393529	36.0346	4462908691554650	5.79987	3.43414e+30
cg08292485	0.031523	2.4593	11.6966	1.24334	110.035
cg08294750	0.0385887	10.8723	52696.5	1.76952	1.56931e+09
cg08301542	0.0103497	10.2032	26990	11.0615	6.58556e+07
cg08301597	0.00952289	153.957	7.28903e+66	2.07631e+16	2.55886e+117
cg08307850	0.0210602	40.7409	4.93787e+17	458.101	5.32252e+32
cg08309251	0.0322967	-8.19078	0.000277197	1.53439e-07	0.500772
cg08312330	0.0198644	5.00627	149.346	2.21018	10091.6
cg08322240	0.0181641	2.04944	7.76353	1.41768	42.5149
cg08335583	0.0036043	-51.3567	4.9666e-23	4.76664e-38	5.17495e-08
cg08352148	0.000945065	3.96788	52.8723	5.0319	555.552
cg08367026	0.0396114	-37.564	4.85452e-17	1.40527e-32	0.1677
cg08375775	0.00301153	12.7516	345101	75.701	1.57322e+09
cg08378932	0.000336034	-3.74186	0.02371	0.00306681	0.183306
cg08387285	0.00775387	2.48411	11.9904	1.92617	74.64
cg08402572	0.00491315	-3.05064	0.0473285	0.00564813	0.396589
cg08422844	0.00449034	-11.2214	1.33852e-05	5.82285e-09	0.0307692
cg08428878	0.0127383	6.18052	483.245	3.73439	62533.8
cg08447589	0.00259889	17.14	2.77858e+07	397.485	1.94234e+12
cg08451582	0.0161957	2.92192	18.5769	1.7163	201.073
cg08452802	0.0122378	-1.92493	0.145886	0.0323574	0.657736
cg08453750	0.00518701	-9.2473	9.63713e-05	1.47204e-07	0.0630922
cg08468679	0.00568579	61.8203	7.05064e+26	6.59906e+07	7.53313e+45
cg08469834	0.00431186	4.35555	77.9095	3.91503	1550.41
cg08470875	0.00527419	1.81965	6.16969	1.71817	22.1545
cg08478691	0.0401293	-36.6778	1.17765e-16	7.23703e-32	0.191635
cg08479603	0.00479567	-10.3686	3.14046e-05	2.33237e-08	0.0422852
cg08483723	0.0482095	10.4209	33554.8	1.0855	1.03724e+09
cg08493356	0.00306056	100.243	3.42836e+43	529419048618496	2.22011e+72
cg08515841	0.0445175	8.81047	6704.09	1.24091	3.62193e+07
cg08525207	0.0430067	7.26432	1428.42	1.25684	1.62342e+06
cg08531140	0.0447125	2.6216	13.7577	1.06384	177.916
cg08531821	0.0193947	-33.6276	2.48728e-15	1.41935e-27	0.00435871
cg08537215	0.00011615	-3.64381	0.0261526	0.00409978	0.166828
cg08543721	0.00965521	18.23	8.26365e+07	83.3944	8.18855e+13
cg08555657	0.00389617	2.9668	19.4297	2.5916	145.668
cg08556822	0.0355658	116.129	2.7165e+50	2539.38	2.90597e+97
cg08573869	0.0223062	-3.09286	0.045372	0.0031967	0.643982
cg08578136	0.000435603	-3.26166	0.0383247	0.00622576	0.23592
cg08581536	0.0242251	182.97	2.90418e+79	2.24864e+10	3.75083e+148
cg08582701	0.00629428	2.65426	14.2144	2.11721	95.4325
cg08590601	0.0139264	3.41273	30.3479	1.99923	460.675
cg08605326	0.0241442	1.55749	4.74688	1.2259	18.3807
cg08608193	0.00419651	2.15737	8.6484	1.97481	37.8745
cg08611376	0.000972827	-5.62695	0.00359954	0.000127078	0.101958
cg08625380	0.0421715	2.73287	15.377	1.10148	214.668
cg08626932	0.0146522	9.76364	17389.8	6.84578	4.41737e+07
cg08633313	0.0464117	-3.1275	0.0438272	0.00201875	0.951491
cg08638697	0.00906416	-21.5096	4.55523e-10	4.39102e-17	0.00472558
cg08642285	0.00798302	-3.21553	0.040134	0.00373029	0.431799
cg08645278	0.0184798	-3.49012	0.0304971	0.00167199	0.556266
cg08648499	0.00728287	-3.10947	0.0446245	0.00460575	0.432361
cg08654443	0.0166439	2.31367	10.1115	1.52174	67.1874
cg08684639	0.0392493	1.71083	5.53356	1.08797	28.1444
cg08695703	0.00467517	-13.0251	2.20427e-06	2.65255e-10	0.0183175
cg08698936	0.0415393	3.46462	31.9644	1.14206	894.63
cg08702915	0.00532812	2.48374	11.986	2.08909	68.7687
cg08724563	0.00816928	2.88622	17.9255	2.11172	152.161
cg08729279	0.0134564	-2.638	0.0715042	0.00882613	0.579285
cg08745556	0.000442701	160.016	3.11827e+69	5.30324e+30	1.83353e+108
cg08747377	0.015187	1.86648	6.46547	1.43293	29.1725
cg08747777	0.0250684	6.2475	516.718	2.18559	122163
cg08749443	0.0160692	2.32772	10.2545	1.54123	68.2283
cg08761659	0.00137414	3.94176	51.5093	4.60664	575.954
cg08763292	0.0118182	3.09151	22.0103	1.98314	244.285
cg08763351	0.00667997	2.22107	9.21721	1.85175	45.8791
cg08768569	0.014065	1.91877	6.81258	1.47297	31.5086
cg08790440	0.00978097	2.40933	11.1265	1.78869	69.2123
cg08797242	0.047708	7.14935	1273.27	1.07487	1.50829e+06
cg08797483	0.0113646	4.2455	69.7906	2.60706	1868.28
cg08799997	0.0324519	3.41694	30.4761	1.3307	697.972
cg08801479	0.00913882	-2.15856	0.115491	0.0227884	0.585304
cg08807496	0.000184375	-4.80774	0.00816634	0.000657164	0.10148
cg08809979	0.0437538	-43.0173	2.07878e-19	1.4417e-37	0.299737
cg08815286	0.00411773	2.26342	9.61592	2.0486	45.136
cg08832220	0.00761254	-2.48669	0.0831847	0.0133943	0.516614
cg08834602	0.0112623	3.6364	37.955	2.28021	631.774
cg08836353	0.0125327	-2.81065	0.0601657	0.00662433	0.546457
cg08843001	0.00689954	15.9951	8.84247e+06	80.7339	9.6848e+11
cg08843283	0.000615347	-3.35956	0.0347506	0.00508118	0.237661
cg08845291	0.00304249	-2.3794	0.0926061	0.019195	0.446778
cg08854185	0.0250995	-4.24636	0.0143162	0.000348426	0.588226
cg08857221	0.0325321	2.33334	10.3123	1.21423	87.5808
cg08859447	0.000717079	-3.2073	0.0404657	0.00631082	0.259471
cg08862499	0.0305568	-40.3919	2.87092e-18	3.64061e-34	0.0226396
cg08864240	8.14149e-05	-5.18951	0.00557476	0.000421828	0.0736743
cg08871354	0.0252359	-2.37408	0.0931006	0.0116387	0.744733
cg08872722	0.000104589	4.94733	140.798	11.5653	1714.1
cg08889480	0.00332456	-3.01891	0.0488543	0.0065113	0.366553
cg08889843	0.0328115	2.48693	12.0243	1.22535	117.993
cg08897924	0.00915265	-2.34165	0.0961686	0.0165297	0.559504
cg08904082	0.0311903	21.7712	2.85173e+09	7.14947	1.13748e+18
cg08905758	0.0154968	84.1886	3.65304e+36	9.06293e+06	1.47245e+66
cg08909416	0.00288378	-7.41343	0.0006031	4.59975e-06	0.079076
cg08914740	0.0335223	-2.82231	0.0594687	0.00440738	0.802409
cg08915438	0.00713279	3.8319	46.1503	2.83074	752.402
cg08929133	0.00206329	2.88159	17.8426	2.85326	111.578
cg08947964	0.00943765	2.64559	14.0917	1.91174	103.872
cg08948808	0.00563534	2.13808	8.48317	1.86694	38.5465
cg08951607	0.0355657	43.7367	9.87654e+18	19.1559	5.09222e+36
cg08954646	0.0440991	7.78267	2398.67	1.22827	4.68435e+06
cg08961621	0.0209717	-2.40676	0.0901065	0.0116767	0.695332
cg08969593	0.00181284	102.698	3.99145e+44	3.77282e+16	4.22276e+72
cg08972357	0.0256676	1.76087	5.81752	1.2387	27.3218
cg08975560	0.0150628	-58.8101	2.87801e-26	7.34372e-47	1.12789e-05
cg08981282	0.00603341	18.6097	1.20805e+08	205.776	7.09211e+13
cg08981532	0.0102689	125.645	3.691e+54	7.90703e+12	1.72296e+96
cg08991339	0.0435052	2.21902	9.19833	1.06684	79.3083
cg08997444	0.0431904	-3.4272	0.0324777	0.00117149	0.900392
cg09000356	0.0419791	10.2285	27680.1	1.44916	5.28713e+08
cg09010249	0.0447893	39.7551	1.84255e+17	2.5206	1.3469e+34
cg09017434	0.0366792	1.81613	6.14803	1.119	33.7785
cg09018399	0.0313939	2.76289	15.8455	1.27967	196.207
cg09019938	0.0139513	6.45552	636.208	3.70279	109312
cg09026415	0.0261559	18.3122	8.97163e+07	8.78672	916042307647105
cg09036127	0.0087378	-103.985	6.91577e-46	1.21388e-79	3.94009e-12
cg09041916	0.0214291	26.4154	2.96535e+11	49.8297	1.76467e+21
cg09071294	0.0188568	24.9326	6.7315e+10	61.7766	7.335e+19
cg09073106	0.032991	134.762	3.35875e+58	53391.5	2.11292e+112
cg09090941	0.0283469	2.39729	10.9933	1.28944	93.7249
cg09111917	0.00876135	10.1036	24431.2	12.7926	4.66585e+07
cg09114833	0.000633782	-5.28057	0.00508951	0.000246116	0.105248
cg09123760	0.019175	-4.18934	0.0151562	0.000455033	0.504822
cg09130963	0.0194629	-30.5856	5.21014e-14	3.75441e-25	0.00723031
cg09144398	0.0120142	4.40083	81.5183	2.62938	2527.3
cg09147372	0.00589224	-2.8029	0.0606338	0.00824725	0.445779
cg09147880	0.0310215	-89.4934	1.35992e-39	6.51694e-75	0.000283781
cg09151742	0.0176745	2.91963	18.5345	1.6612	206.794
cg09171672	0.0105142	-21.0126	7.48783e-10	7.64563e-17	0.00733329
cg09178190	0.0201438	1.46549	4.32966	1.25781	14.9036
cg09183671	0.0225277	2.27891	9.766	1.37856	69.1841
cg09187486	0.0427867	171.369	2.65735e+74	261.957	2.69568e+146
cg09189752	0.0298163	116.596	4.33345e+50	90005.5	2.08641e+96
cg09190325	0.0322042	-17.9105	1.66566e-08	1.26991e-15	0.218475
cg09193479	0.038599	4.25446	70.4187	1.24996	3967.16
cg09204108	0.0145151	6.33625	564.674	3.50936	90858.9
cg09212014	0.0114136	2.60426	13.5212	1.79784	101.69
cg09219196	0.0023136	-7.82182	0.000400893	2.61662e-06	0.061421
cg09229620	0.000148617	-3.03599	0.0480272	0.0100055	0.230536
cg09234378	0.00929849	3.9572	52.3108	2.65155	1032.01
cg09241243	0.00870732	27.9541	1.38133e+12	1174.79	1.62418e+21
cg09250678	0.0195705	1.70508	5.50185	1.31462	23.026
cg09254001	0.025737	-27.3585	1.31332e-12	4.74512e-23	0.0363489
cg09256201	0.001227	-3.16234	0.0423268	0.00622153	0.287961
cg09262269	0.00504008	-6.56499	0.00140883	1.43308e-05	0.138499
cg09269103	0.0379389	12.9931	439361	2.06136	9.36463e+10
cg09282258	0.00202627	5.96048	387.796	8.80506	17079.5
cg09305948	0.0175102	-4.5698	0.01036	0.000238838	0.449384
cg09308842	0.00603478	-5.14966	0.00580137	0.000146953	0.229025
cg09321520	0.0146495	18.8036	1.46649e+08	40.6539	529002846250704
cg09330153	0.0377413	1.80953	6.10756	1.10794	33.6682
cg09339159	0.0163953	8.28127	3949.21	4.56465	3.41674e+06
cg09369490	0.0340075	72.8251	4.24158e+31	243.939	7.3752e+60
cg09381178	0.0120671	4.12793	62.0491	2.47147	1557.82
cg09398966	0.00198811	72.1517	2.16307e+31	2.96716e+11	1.57688e+51
cg09401463	0.00773092	101.692	1.45922e+44	4.64225e+11	4.58682e+76
cg09404642	0.0429261	2.01614	7.50931	1.06631	52.8832
cg09407429	0.00813717	22.9065	8.87455e+09	380.355	2.07064e+17
cg09408571	0.0263454	-2.34349	0.0959925	0.0121374	0.759186
cg09411189	0.00255611	199.021	2.71595e+86	1.88752e+30	3.90796e+142
cg09428031	0.0389765	10.0381	22881.8	1.66193	3.15041e+08
cg09428349	0.001771	2.59103	13.3435	2.62892	67.7268
cg09437327	0.0370588	2.15531	8.63058	1.1381	65.4483
cg09441873	0.0136882	3.10726	22.3596	1.89074	264.422
cg09444637	0.000785808	8.93082	7561.44	41.1726	1.38868e+06
cg09450020	0.0141944	3.92497	50.6516	2.199	1166.7
cg09450823	0.0237381	2.6696	14.4342	1.4273	145.971
cg09450835	0.0199019	-2.85093	0.0577906	0.00524251	0.637051
cg09476149	0.00832351	84.2413	3.85046e+36	2.57169e+09	5.76511e+63
cg09491104	0.0278739	-4.92494	0.00726317	9.01158e-05	0.585398
cg09497644	0.00763602	2.72345	15.2327	2.05971	112.655
cg09500443	0.00378098	-2.2183	0.108794	0.024242	0.488249
cg09510707	0.0377542	10.6577	42517.9	1.82765	9.89124e+08
cg09511119	0.0266123	2.62152	13.7567	1.35541	139.623
cg09512080	0.0461836	3.8911	48.9646	1.06808	2244.71
cg09515097	0.0122839	18.8074	1.47211e+08	59.473	364386880197233
cg09516839	0.000790877	4.0236	55.902	5.33198	586.092
cg09524080	0.0070719	235.993	3.09276e+102	8.13002e+27	1.17653e+177
cg09524907	0.0454881	1.68588	5.39719	1.03442	28.1603
cg09530438	0.0027713	-3.10487	0.0448304	0.00586502	0.34267
cg09535605	0.0173314	2.06794	7.90848	1.44005	43.432
cg09535960	0.0186755	1.92437	6.85081	1.37812	34.0562
cg09538582	0.0132495	13.6332	833356	17.2134	4.03455e+10
cg09549848	0.0499663	4.22575	68.4258	1.00062	4679.19
cg09550024	0.0179663	-1.93145	0.144938	0.0292688	0.717722
cg09557136	0.00242498	2.99695	20.0244	2.88635	138.921
cg09559971	0.00552559	135.097	4.69677e+58	1.68862e+17	1.30637e+100
cg09575756	0.000820629	13.8133	997808	305.319	3.26092e+09
cg09582042	0.0010399	-3.17072	0.0419734	0.00630968	0.279216
cg09584112	0.00784701	126.287	7.0134e+54	258426810282557	1.90336e+95
cg09588474	0.0486586	7.87251	2624.14	1.04744	6.57426e+06
cg09591284	0.0347484	-28.614	3.74184e-13	1.08844e-24	0.128638
cg09594067	0.024313	-118.401	3.79556e-52	6.75503e-97	2.13268e-07
cg09595163	0.020164	2.90619	18.287	1.57534	212.28
cg09596234	0.0363414	6.05067	424.396	1.46936	122578
cg09597585	0.0270346	46.352	1.35029e+20	193.083	9.443e+37
cg09601923	0.00338353	2.68424	14.647	2.43273	88.1868
cg09637885	0.00264121	4.11553	61.2849	4.19015	896.348
cg09645516	0.045351	49.414	2.88564e+21	2.7806	2.99466e+42
cg09658678	0.00371806	-3.19076	0.0411406	0.00476535	0.355179
cg09666561	0.0266225	61.4372	4.80672e+26	1240.37	1.86271e+50
cg09673200	0.00378239	12.0692	174416	49.4172	6.15595e+08
cg09673208	0.0347959	2.66941	14.4314	1.21006	172.113
cg09674048	0.0221	12.4661	259405	5.99129	1.12314e+10
cg09676684	0.00243317	-2.92666	0.0535755	0.00807625	0.355405
cg09679234	0.026198	2.26388	9.62039	1.30749	70.7859
cg09695261	0.000316518	-3.47822	0.0308622	0.00464876	0.204888
cg09700470	0.00862999	3.29899	27.0852	2.30961	317.634
cg09706180	0.0372108	15.4933	5.35383e+06	2.50489	1.1443e+13
cg09722742	0.0423026	3.06746	21.4873	1.11249	415.016
cg09723781	0.00133153	20.1544	5.6618e+08	2553.08	125558184088610
cg09744435	0.0164591	89.4139	6.79142e+38	1.26152e+07	3.65618e+70
cg09754243	0.00440538	-4.26527	0.0140481	0.000745825	0.264605
cg09758869	0.000130923	121.713	7.23003e+52	5.91066e+25	8.8439e+79
cg09762897	0.0010539	4.42223	83.2817	5.90784	1174.01
cg09767598	0.0106165	4.85574	128.476	3.09865	5326.9
cg09772954	0.0118065	7.8492	2563.68	5.69294	1.15449e+06
cg09776513	0.0115159	128.987	1.04282e+56	3.66274e+12	2.96903e+99
cg09786013	0.0162583	4.68841	108.68	2.37381	4975.73
cg09816471	0.00344112	-2.29665	0.100595	0.0215925	0.468654
cg09817993	0.000548913	16.4286	1.36414e+07	1225.08	1.51899e+11
cg09826652	0.0105287	-25.4415	8.93086e-12	3.0538e-20	0.00261184
cg09830552	0.0265345	56.6569	4.03444e+24	733.659	2.21857e+46
cg09865386	0.0242374	5.38398	217.887	2.01573	23552.1
cg09881021	0.00686554	145.157	1.09831e+63	2.16012e+17	5.58435e+108
cg09889350	0.0393962	6.88488	977.383	1.39712	683745
cg09891761	0.00330627	-18.0713	1.41817e-08	8.23373e-14	0.00244264
cg09893504	0.00806739	-3.23252	0.0394581	0.00361017	0.431267
cg09901208	0.00698372	19.2447	2.27973e+08	192.946	269357831682896
cg09914675	0.036333	137.415	4.77257e+59	6282.72	3.62541e+115
cg09939948	0.00496158	-4.64351	0.0096239	0.000377142	0.245582
cg09951047	0.00196676	-3.62532	0.0266406	0.00268261	0.264563
cg09969018	0.00799502	13.1484	513213	30.9414	8.51245e+09
cg09973986	0.012847	-1.6528	0.191512	0.0520871	0.704145
cg09980626	0.0217573	-9.5458	7.15012e-05	2.05677e-08	0.248565
cg09990700	0.0490319	19.4683	2.85094e+08	1.08609	7.48357e+16
cg09995897	0.0394091	-24.5119	2.26258e-11	1.6812e-21	0.304502
cg09996284	0.000419486	-6.06055	0.00233313	8.04463e-05	0.067666
cg10002131	0.00829771	2.59307	13.3707	1.94981	91.6885
cg10021878	0.00388915	2.77236	15.9964	2.4357	105.056
cg10023249	0.0408546	2.93253	18.7751	1.12969	312.036
cg10034912	0.00224183	8.08746	3253.43	18.1898	581906
cg10036918	0.0368032	1.85806	6.41128	1.12062	36.68
cg10042799	0.0361849	2.80621	16.5471	1.19803	228.547
cg10055235	0.00301895	-4.58986	0.0101542	0.000489025	0.210845
cg10056096	0.0332357	2.2429	9.42066	1.19518	74.2556
cg10056813	0.0172658	-4.10214	0.0165372	0.000564877	0.484138
cg10058540	0.0387708	9.15902	9499.75	1.60424	5.62542e+07
cg10069607	0.0186302	43.6651	9.19452e+18	1467.5	5.76077e+34
cg10083996	0.0035499	38.2949	4.27813e+16	282631	6.47572e+27
cg10087172	0.0101566	2.82928	16.9333	1.95807	146.437
cg10090217	0.00132389	106.46	1.71753e+46	1.0265e+18	2.87377e+74
cg10096145	0.010782	6.30746	548.648	4.30107	69986.1
cg10098221	0.000370859	-4.53159	0.0107635	0.000888057	0.130456
cg10109570	0.000591026	207.598	1.441e+90	5.31911e+38	3.90381e+141
cg10112854	0.00688341	2.90102	18.1926	2.21894	149.158
cg10115182	0.0198883	54.0209	2.89054e+23	5161.54	1.61875e+43
cg10118968	0.00992941	8.41415	4510.46	7.52217	2.70457e+06
cg10119001	0.00254258	2.18161	8.86056	2.14883	36.5359
cg10120925	0.0458805	-216.3	1.15386e-94	6.96537e-187	0.0191143
cg10123421	0.00282104	-3.23763	0.0392566	0.0046899	0.328597
cg10124201	0.0186365	3.26407	26.1558	1.72443	396.725
cg10124651	0.00486034	97.8274	3.06126e+42	8.25728e+12	1.13491e+72
cg10126931	0.00426382	3.8181	45.5174	3.31903	624.229
cg10127162	0.0143059	33.2008	262366919787022	761.36	9.04124e+25
cg10130694	0.0473646	45.7993	7.76909e+19	1.70337	3.54348e+39
cg10147044	0.036606	-58.89	2.6571e-26	2.76434e-50	0.0255401
cg10163222	0.0255703	31.7379	6.07572e+13	48.2627	7.64863e+25
cg10166283	0.0124227	-3.76071	0.0232672	0.00121968	0.443856
cg10169261	0.0478989	1.78698	5.97138	1.01667	35.0727
cg10178228	0.00713045	8.72641	6163.57	10.6961	3.55172e+06
cg10184740	0.023738	2.06065	7.85108	1.31605	46.8368
cg10203523	0.0278538	-30.197	7.68435e-14	1.57973e-25	0.0373792
cg10204195	0.0295777	15.3392	4.58925e+06	4.57676	4.60177e+12
cg10214058	0.0458826	74.0343	1.42134e+32	3.87217	5.21722e+63
cg10217503	0.0020096	105.97	1.05271e+46	6.59857e+16	1.67946e+75
cg10233691	0.0309832	-127.685	3.52388e-56	1.46645e-106	8.46785e-06
cg10243939	0.00566556	2.37819	10.7854	2.00041	58.1502
cg10249997	0.00537703	3.65595	38.7042	2.94967	507.859
cg10252059	0.000164104	19.239	2.26673e+08	10234.2	5.0205e+12
cg10252695	0.000953733	95.4935	2.96696e+41	7.40093e+16	1.18942e+66
cg10271763	0.00810877	2.86773	17.5969	2.10588	147.042
cg10282162	0.00298334	2.15208	8.60271	2.07843	35.6069
cg10290868	0.00423161	9.747	17102.9	21.5032	1.36031e+07
cg10301212	0.00024573	-10.2671	3.47568e-05	1.43737e-07	0.00840448
cg10305797	0.00312028	-2.22363	0.108215	0.0247684	0.472802
cg10305851	0.0383941	113.392	1.76075e+49	428.34	7.23784e+95
cg10334489	0.00393125	-3.40347	0.0332575	0.00329032	0.336157
cg10338787	0.0265829	-2.53388	0.0793504	0.00845166	0.745001
cg10357555	0.00259013	-2.19624	0.111221	0.0266469	0.464221
cg10363284	0.0297566	9.42971	12452.9	2.52363	6.14489e+07
cg10376100	0.000739955	-7.57118	0.000515085	6.33854e-06	0.0418571
cg10376408	0.0357493	2.7774	16.0772	1.20312	214.838
cg10376763	0.00183721	-5.7577	0.00315837	8.43921e-05	0.118202
cg10394610	0.032983	-13.6666	1.16056e-06	4.06458e-12	0.331376
cg10398590	0.0217951	3.35011	28.5059	1.6286	498.948
cg10400937	0.0407375	-23.8079	4.57479e-11	5.70773e-21	0.366673
cg10404009	0.000326286	-4.06086	0.0172342	0.0018814	0.157871
cg10416622	0.00110092	95.3392	2.54254e+41	3.44774e+16	1.875e+66
cg10418044	0.0315002	2.40412	11.0687	1.23764	98.9918
cg10428413	0.0302648	-4.21915	0.0147111	0.000323635	0.668708
cg10430123	0.0457329	35.5702	2805161991904660	1.96313	4.00837e+30
cg10434152	0.00304852	3.97895	53.4611	3.84503	743.32
cg10435967	0.00467942	-11.0295	1.62158e-05	7.77176e-09	0.0338342
cg10437377	0.00160963	4.25827	70.6873	5.01392	996.564
cg10437627	0.00625374	58.4618	2.4526e+25	1.54641e+07	3.88983e+43
cg10442703	0.00828494	-49.4989	3.18352e-22	3.50461e-38	2.89185e-06
cg10459054	0.00913334	5.96146	388.177	4.3913	34313.7
cg10468580	0.00662856	-4.67526	0.00932311	0.000318975	0.272499
cg10469704	0.0384986	29.1345	4.49725e+12	4.67459	4.32663e+24
cg10469791	0.0133318	3.06597	21.4552	1.89231	243.261
cg10484734	0.00470877	14.7552	2.5593e+06	92.1032	7.11161e+10
cg10485664	0.0160681	1.58425	4.87564	1.34236	17.7091
cg10495207	0.00194504	-5.27118	0.00513757	0.000183101	0.144153
cg10496350	0.0113046	25.529	1.22205e+11	322.615	4.62905e+19
cg10498391	0.043995	4.81803	123.722	1.13836	13446.5
cg10508993	0.00291632	-3.34227	0.0353565	0.00391419	0.319372
cg10512498	0.00741207	-3.37552	0.0342005	0.00289082	0.404616
cg10515332	0.0127454	16.243	1.13301e+07	31.8714	4.02775e+12
cg10525574	0.00188253	-4.46228	0.0115361	0.000691863	0.192352
cg10535478	0.018155	3.42379	30.6854	1.79193	525.464
cg10536067	0.0472031	2.6244	13.7963	1.03294	184.268
cg10536349	0.000597297	-6.2973	0.00184127	5.05415e-05	0.067079
cg10548700	0.00574382	12.0067	163846	32.6782	8.21508e+08
cg10567810	0.0153044	2.07042	7.92818	1.48751	42.2558
cg10569606	0.0423987	1.96918	7.16477	1.06988	47.9809
cg10573190	0.0144874	31.0501	3.05413e+13	473.013	1.97198e+24
cg10600536	0.019207	-3.66346	0.0256436	0.00119454	0.5505
cg10601287	0.0253051	1.96438	7.13051	1.27514	39.8735
cg10607603	0.0020901	-2.78532	0.0617092	0.0104681	0.363775
cg10612867	0.0361851	164.706	3.39425e+71	40320.4	2.85735e+138
cg10622536	0.0303963	-2.87839	0.0562253	0.00415138	0.761502
cg10628295	0.00861457	-9.56614	7.00611e-05	5.56968e-08	0.0881298
cg10632722	0.0125941	-4.4905	0.011215	0.000329483	0.381737
cg10634273	0.007347	10.0329	22762.3	14.8415	3.49104e+07
cg10634551	0.0285724	-1.96828	0.139697	0.0239847	0.81366
cg10646254	0.036831	3.29057	26.858	1.22291	589.867
cg10647644	0.000686071	3.22808	25.2312	3.91387	162.655
cg10651637	0.0261678	-9.25127	9.59899e-05	2.7605e-08	0.333782
cg10669424	0.00692676	-2.71153	0.066435	0.00928259	0.475472
cg10677246	0.00123519	7.42336	1674.66	18.5365	151295
cg10688941	0.0129611	39.111	9.67567e+16	3871.52	2.41814e+30
cg10691387	0.000728528	3.17807	24.0003	3.79787	151.667
cg10696199	0.00273759	10.8971	54019.3	43.2814	6.74212e+07
cg10697843	0.0252923	-24.79	1.71334e-11	6.31847e-21	0.0464595
cg10704534	0.00509704	-2.60607	0.0738239	0.0119175	0.457307
cg10708548	0.0301064	5.95043	383.917	1.77304	83130
cg10717290	0.0143802	3.73943	42.074	2.10652	840.355
cg10726357	0.00190523	-3.15517	0.0426313	0.0058166	0.312456
cg10726475	0.0450191	4.81156	122.923	1.11276	13578.8
cg10729325	0.0394188	1.74946	5.7515	1.08848	30.3907
cg10736330	0.01002	-8.73313	0.000161157	2.09193e-07	0.124151
cg10742801	0.0289109	-2.38846	0.0917707	0.0107674	0.78216
cg10751726	0.0244017	3.15694	23.4985	1.50359	367.242
cg10756578	0.0142581	13.237	560711	14.1624	2.21994e+10
cg10763374	0.0153335	2.14837	8.57088	1.50917	48.6757
cg10767168	0.0138608	26.3515	2.78182e+11	213.503	3.62456e+20
cg10772699	0.000860791	-4.01931	0.0179654	0.00168965	0.191018
cg10773928	0.00273113	120.963	3.4155e+52	1.48577e+18	7.85158e+86
cg10780318	0.0299603	-8.99524	0.000123998	3.68089e-08	0.417713
cg10782380	0.0381741	4.25778	70.6527	1.26128	3957.72
cg10799186	0.0341984	2.95265	19.1566	1.24603	294.518
cg10801102	0.0187829	-3.81133	0.0221187	0.000920733	0.531356
cg10802680	0.0179108	-4.45896	0.0115743	0.000288608	0.464177
cg10812348	0.00718594	37.6192	2.17679e+16	26637.8	1.77884e+28
cg10821845	0.0496131	1.64255	5.16835	1.00278	26.6378
cg10822545	0.00966209	2.99538	19.993	2.0681	193.28
cg10825293	0.0285491	51.4137	2.13147e+22	219.918	2.06585e+42
cg10835172	0.0435546	81.3085	2.0503e+35	10.508	4.00051e+69
cg10841775	0.00516835	3.18114	24.0743	2.58953	223.813
cg10843156	0.0369504	9.21342	10030.8	1.74712	5.75905e+07
cg10845200	0.0268457	4.72584	112.825	1.71907	7404.87
cg10850791	0.0107374	-3.99996	0.0183164	0.000847669	0.395778
cg10852165	0.0203402	-2.46695	0.0848431	0.0105561	0.681913
cg10853063	0.0351526	-28.7926	3.13004e-13	7.26918e-25	0.134777
cg10854292	0.0348194	103.837	1.24706e+45	1642.92	9.46583e+86
cg10876076	0.0181034	1.803	6.06785	1.36048	27.0631
cg10881110	0.00389944	-4.12775	0.0161191	0.000977177	0.265894
cg10896318	0.0226538	-11.9426	6.50731e-06	2.25584e-10	0.187712
cg10902825	0.00489972	4.16048	64.1021	3.53328	1162.96
cg10903274	0.0476559	2.67691	14.5401	1.02804	205.649
cg10910545	0.0363563	5.24662	189.924	1.39557	25846.9
cg10917426	0.0038797	-10.9432	1.76772e-05	1.05145e-08	0.0297193
cg10918580	0.00986444	21.1272	1.49777e+09	160.899	1.39424e+16
cg10919522	0.00595113	-3.08799	0.0455937	0.00504949	0.411682
cg10932874	0.0287095	-1.68422	0.185588	0.0410365	0.839328
cg10954665	0.0162246	58.8174	3.50005e+25	52077.3	2.35234e+46
cg10957584	0.00214387	30.3461	1.51056e+13	58075.8	3.92898e+21
cg10971790	0.00117807	4.14071	62.8476	5.15042	766.892
cg10973043	0.035822	-6.98012	0.000930196	1.37363e-06	0.629911
cg10973622	0.0322176	-1.63478	0.194995	0.0436811	0.870471
cg10981648	0.0242337	-12.4159	4.05348e-06	8.27616e-11	0.198531
cg10982231	0.00345273	5.1908	179.612	5.53841	5824.88
cg10988628	0.0023727	-3.30602	0.0366619	0.00434771	0.30915
cg11004890	0.00028468	-3.93388	0.0195676	0.00233769	0.16379
cg11007423	0.0217309	15.5825	5.85317e+06	9.72828	3.52165e+12
cg11008718	0.042756	118.117	1.98478e+51	47.2173	8.34301e+100
cg11012543	0.00473264	-2.90779	0.0545964	0.00725975	0.410588
cg11014124	0.0206016	2.03504	7.65254	1.3665	42.8549
cg11017269	0.0200624	-48.9426	5.55275e-22	6.72379e-40	0.000458566
cg11025519	0.000184365	-21.5711	4.2836e-10	5.26923e-15	3.48233e-05
cg11039314	0.00978798	1.99072	7.32079	1.61657	33.1528
cg11051510	0.00997589	129.376	1.53958e+56	2.80492e+13	8.45058e+98
cg11056435	0.0369045	24.6861	5.26079e+10	4.48456	6.17137e+20
cg11064255	0.0314312	1.7769	5.91152	1.17145	29.8315
cg11076890	0.0339312	190.703	6.62773e+82	1.92372e+06	2.28343e+159
cg11084086	0.0156614	8.52973	5063.09	5.01325	5.11343e+06
cg11100798	0.00122819	2.56324	12.9778	2.74272	61.4078
cg11101926	0.048545	2.18284	8.87146	1.01404	77.6128
cg11104416	0.00223224	-3.14173	0.0432081	0.00576636	0.323763
cg11114853	0.00728538	11.0892	65457.6	19.8843	2.15481e+08
cg11118665	0.0439391	21.0329	1.36292e+09	1.77029	1.0493e+18
cg11122280	0.00137424	-10.836	1.96785e-05	2.58e-08	0.0150094
cg11126313	0.00387358	-9.62132	6.63004e-05	9.68338e-08	0.0453946
cg11153912	0.0125501	2.36772	10.6731	1.66313	68.4938
cg11154670	0.0201454	13.9639	1.15997e+06	8.89465	1.51273e+11
cg11155697	0.0223578	3.81958	45.5852	1.71984	1208.26
cg11157800	0.00229236	-20.62	1.1088e-09	1.94624e-15	0.000631695
cg11160944	0.00369017	15.4452	5.10233e+06	151.283	1.72087e+11
cg11161882	0.00108893	104.398	2.18499e+45	1.36372e+18	3.50085e+72
cg11168687	0.000347455	-3.99085	0.018484	0.00207555	0.164611
cg11172196	0.0179009	20.1525	5.65078e+08	32.1413	9934664909448780
cg11176342	0.0329548	81.5862	2.70668e+35	739.271	9.90988e+67
cg11177179	0.0029338	45.2649	4.55302e+19	5.0746e+06	4.08504e+32
cg11187427	0.0148447	106.65	2.07835e+46	1.13107e+09	3.81899e+83
cg11201894	0.000906075	-2.6669	0.069467	0.0143763	0.335669
cg11214576	0.0141395	-4.80355	0.00820062	0.000176795	0.380384
cg11217218	0.0114785	-2.58638	0.0752919	0.0101348	0.559348
cg11217574	0.0211964	76.3181	1.39486e+33	90136.2	2.15855e+61
cg11220732	0.011529	3.24168	25.5765	2.06814	316.303
cg11223252	0.0220575	8.04896	3130.54	3.18402	3.07796e+06
cg11223711	0.0252583	49.3643	2.74564e+21	455.646	1.65448e+40
cg11229457	0.00754653	136.919	2.90527e+59	6935655721994760	1.21698e+103
cg11238048	0.0354535	2.02641	7.58682	1.14792	50.1427
cg11241206	0.0476915	3.7035	40.5891	1.03839	1586.57
cg11267527	0.00711967	-3.13041	0.0436997	0.00447049	0.427171
cg11268385	0.0430899	2.15143	8.59715	1.06916	69.1302
cg11271593	0.034591	1.92355	6.84524	1.1496	40.7598
cg11272705	0.0019774	5.62426	277.067	7.85375	9774.47
cg11295724	0.0122468	2.48969	12.0575	1.71887	84.5812
cg11302575	0.0465273	-34.6392	9.04456e-16	1.39359e-30	0.587003
cg11308277	0.0281169	2.16224	8.69056	1.26125	59.8819
cg11315153	0.00650886	2.56281	12.9722	2.04783	82.1743
cg11321459	0.0135123	-3.41757	0.0327921	0.00217775	0.493776
cg11327565	0.0111308	-12.8558	2.611e-06	1.27691e-10	0.0533893
cg11336294	0.0247364	46.4334	1.46479e+20	366.63	5.85226e+37
cg11343506	0.00379005	-1.9557	0.141465	0.03764	0.531678
cg11370532	0.0268	13.0372	459162	4.47307	4.71332e+10
cg11382799	0.00873997	-83.2174	7.23007e-37	6.98587e-64	7.48282e-10
cg11390957	0.018072	4.15012	63.4419	2.033	1979.77
cg11393479	0.00599914	2.9775	19.6387	2.34836	164.233
cg11397548	0.0178379	2.26515	9.63258	1.47857	62.7541
cg11398523	0.0248911	2.43419	11.4065	1.35967	95.6913
cg11425280	0.0225611	-3.38837	0.0337636	0.00183608	0.620879
cg11437140	0.00994757	4.53499	93.2228	2.96454	2931.48
cg11466962	0.0468129	25.9477	1.85764e+11	1.44166	2.39365e+22
cg11472541	0.0319559	20.8564	1.14245e+09	6.04253	2.16001e+17
cg11486133	0.00781456	-3.31465	0.0363467	0.00316057	0.417988
cg11496438	0.0121362	-30.226	7.46502e-14	4.12244e-24	0.00135178
cg11499681	0.00790269	2.39163	10.9313	1.87178	63.8398
cg11509669	0.0109484	-4.29515	0.0136345	0.000498549	0.37288
cg11515530	0.0359167	-7.73641	0.000436638	3.17035e-07	0.601361
cg11524454	0.023546	-2.40582	0.0901916	0.0112416	0.723611
cg11575942	0.0286274	-6.03541	0.00239252	1.07526e-05	0.532352
cg11580676	2.53695e-06	-5.43234	0.00437285	0.000454994	0.0420265
cg11594420	0.0383011	3.82167	45.6803	1.22872	1698.26
cg11630392	0.0118462	-3.13033	0.0437032	0.00381737	0.500336
cg11638847	0.0355501	21.1608	1.54882e+09	4.17956	5.73944e+17
cg11641611	0.028204	1.62043	5.05526	1.18903	21.4928
cg11666087	0.011376	4.59192	98.684	2.81769	3456.21
cg11673244	0.0393842	-2.28473	0.101801	0.0115814	0.894842
cg11675722	0.0452546	10.6011	40179.6	1.25112	1.29036e+09
cg11676109	0.00542994	24.478	4.27214e+10	1370.1	1.3321e+18
cg11679069	0.00360202	-3.38983	0.0337145	0.00344052	0.330377
cg11692070	0.0221074	-2.01045	0.133928	0.0239383	0.749287
cg11695358	0.00400304	-3.59907	0.0273491	0.00235748	0.317277
cg11696361	0.00895505	5.71602	303.695	4.17784	22076.2
cg11698816	0.00159398	57.0154	5.77411e+24	2.44799e+09	1.36195e+40
cg11713336	0.0192101	-34.4359	1.10836e-15	3.35637e-28	0.00366006
cg11733294	0.0189752	24.622	4.9341e+10	57.4971	4.23419e+19
cg11741004	0.0326873	1.90964	6.75065	1.17035	38.9383
cg11754095	0.0160502	22.9353	9.13463e+09	71.2088	1.17179e+18
cg11763394	0.0130626	2.9942	19.9695	1.87728	212.424
cg11763800	0.00357661	2.31637	10.1388	2.13397	48.1712
cg11765288	0.00103693	-4.77222	0.00846156	0.000488782	0.146482
cg11766698	0.0439268	20.5753	8.62417e+08	1.75046	4.24896e+17
cg11774227	0.0177446	13.8993	1.08745e+06	11.1243	1.06304e+11
cg11787694	0.0110328	3.55207	34.8854	2.25453	539.797
cg11787828	0.0223214	-19.7731	2.58619e-09	1.1127e-16	0.0601092
cg11790335	0.0405813	2.01166	7.47571	1.0901	51.267
cg11797949	0.00122784	3.18054	24.0597	3.49726	165.521
cg11799650	0.0174437	7.19789	1336.61	3.5374	505037
cg11800672	0.0350645	-2.71786	0.0660158	0.00527212	0.826629
cg11804248	0.0237238	36.8382	9968108363435790	136.024	7.30485e+29
cg11804414	0.0233249	-4.1882	0.0151735	0.000406689	0.56612
cg11809464	0.031093	1.82038	6.17422	1.1799	32.3087
cg11812218	0.0183206	2.37107	10.7089	1.49353	76.7847
cg11816769	0.00704581	41.1116	7.15372e+17	73802.8	6.93413e+30
cg11817892	0.000574191	-3.58315	0.027788	0.00361528	0.213587
cg11824191	0.0158808	-2.06834	0.126395	0.0235343	0.678832
cg11829072	0.00181389	8.84271	6923.73	26.7415	1.79264e+06
cg11855587	0.0369126	2.43661	11.4343	1.15954	112.754
cg11856810	0.00851364	2.43293	11.3923	1.85988	69.7806
cg11861097	0.0257224	-9.11852	0.000109617	3.62982e-08	0.331032
cg11867599	0.00263858	51.9563	3.66704e+22	7.19091e+07	1.87003e+37
cg11869215	0.0174674	29.4499	6.16493e+12	174.862	2.1735e+23
cg11870100	0.0433404	-2.51693	0.0807073	0.00702313	0.927459
cg11875459	0.00557067	-2.07895	0.125061	0.028757	0.543877
cg11879577	0.00301988	-6.78554	0.00113	1.27506e-05	0.100145
cg11888757	0.0248928	-185.979	1.69897e-81	4.51232e-152	6.39691e-11
cg11897690	0.00402485	51.3682	2.03678e+22	1.27858e+07	3.2446e+37
cg11898486	0.00521102	-1.97226	0.139143	0.034877	0.555112
cg11906718	0.018349	13.4333	682353	9.67883	4.81055e+10
cg11916729	0.00478853	-2.25625	0.104742	0.0218427	0.502268
cg11920449	0.0126578	-2.90871	0.0545458	0.00554269	0.536787
cg11930490	0.0117087	67.8714	2.99361e+29	3.61404e+06	2.47968e+52
cg11945895	0.00105019	-3.28968	0.0372658	0.00520886	0.266611
cg11949328	0.0246732	-5.8614	0.00284726	1.71206e-05	0.473519
cg11952839	0.00962222	-4.15124	0.0157448	0.000679781	0.364675
cg11953383	0.0111751	2.79492	16.3614	1.88863	141.74
cg11957248	0.0380373	-3.33782	0.0355142	0.00151637	0.831758
cg11963883	0.0204842	79.9356	5.19481e+34	225947	1.19435e+64
cg11965370	0.00196791	2.96974	19.4868	2.97165	127.786
cg11979846	0.000461688	5.52965	252.055	11.4149	5565.7
cg11989674	0.0266969	25.9847	1.92751e+11	20.1145	1.84707e+21
cg11996914	0.00612042	7.32292	1514.62	8.06174	284563
cg12002708	0.00461052	8.44888	4669.85	13.5147	1.61361e+06
cg12003952	0.0322459	-8.42215	0.000219941	9.87281e-08	0.489971
cg12022294	0.00268748	4.4558	86.125	4.69305	1580.53
cg12036877	1.15905e-05	-6.59984	0.00136058	7.12248e-05	0.0259908
cg12040534	0.0192702	21.3008	1.78156e+09	31.8625	9.96135e+16
cg12052258	0.0246063	12.8177	368689	5.15508	2.63684e+10
cg12054318	0.0122621	4.67072	106.774	2.76084	4129.44
cg12056138	0.0025624	2.82583	16.8749	2.68954	105.878
cg12057741	0.01783	3.88893	48.8584	1.95746	1219.51
cg12060713	0.000707553	6.24153	513.644	13.8646	19029.1
cg12061711	0.0207397	106.884	2.62564e+46	1.20161e+07	5.73729e+85
cg12073319	0.0110649	-2.6135	0.0732779	0.00975805	0.550279
cg12073565	0.0260886	33.3229	296451004203626	52.8725	1.66217e+27
cg12081743	0.00257671	-3.35049	0.0350672	0.00396943	0.309795
cg12082025	0.0171973	-2.63952	0.0713952	0.00814	0.626201
cg12086046	0.0447757	22.4157	5.43282e+09	1.68652	1.75009e+19
cg12107954	0.00917569	-34.4982	1.04146e-15	5.58505e-27	0.000194202
cg12111697	0.00925634	-33.4999	2.82614e-15	3.11967e-26	0.000256022
cg12124927	0.0380876	-2.71038	0.0665116	0.00513415	0.861641
cg12126248	0.0006135	-27.136	1.64061e-12	2.96585e-19	9.07535e-06
cg12132617	0.000669378	-4.08069	0.0168959	0.00160959	0.177356
cg12144803	0.00716804	3.709	40.8131	2.73331	609.413
cg12159190	0.00872566	-72.293	4.01389e-32	1.38054e-55	1.16703e-08
cg12163952	0.0292114	-23.7842	4.68452e-11	2.43535e-20	0.0901092
cg12177551	0.00164603	11.5817	107120	79.044	1.45168e+08
cg12194463	0.0490832	10.2989	29700.9	1.04224	8.46393e+08
cg12207930	0.00689021	-7.0413	0.00087499	5.29533e-06	0.144581
cg12210457	6.76048e-05	-2.8412	0.0583555	0.0144255	0.236066
cg12211074	0.0396238	2.3588	10.5782	1.11849	100.044
cg12220493	0.0120511	3.52324	33.8941	2.16579	530.436
cg12237591	0.000215119	77.2846	3.66659e+33	6128074061244070	2.19382e+51
cg12249516	0.00315134	-5.06816	0.00629398	0.00021768	0.181983
cg12268344	0.0134047	14.2574	1.55561e+06	19.2402	1.25775e+11
cg12276123	0.00611417	1.87446	6.5173	1.70644	24.8911
cg12278754	0.000527357	3.00895	20.2661	3.69754	111.078
cg12294121	0.0487813	1.39666	4.04169	1.00749	16.2137
cg12317456	0.0100828	-2.64741	0.0708345	0.00942801	0.532194
cg12325285	0.0457685	16.0111	8.98502e+06	1.35127	5.97441e+13
cg12341874	0.0406832	82.2606	5.31279e+35	32.7134	8.62819e+69
cg12342027	0.0223577	119.897	1.17694e+52	2.46599e+07	5.61716e+96
cg12348511	0.0133609	-3.59801	0.0273783	0.001583	0.473512
cg12359077	0.0496586	19.1527	2.07929e+08	1.02899	4.20165e+16
cg12373573	0.00152541	3.95368	52.1268	4.52233	600.842
cg12384572	0.00138084	-3.89643	0.0203143	0.00186596	0.221156
cg12400725	0.00680592	-2.4899	0.0829184	0.013661	0.503291
cg12405742	0.043376	1.8451	6.32872	1.05644	37.9131
cg12413365	0.0304239	-35.1531	5.41033e-16	8.11463e-30	0.0360727
cg12425321	0.0419301	-8.31883	0.00024388	8.05791e-08	0.738127
cg12428978	0.0208837	-255.497	1.09401e-111	7.85878e-206	1.52295e-17
cg12438666	0.0139246	14.5377	2.05898e+06	19.1304	2.21605e+11
cg12447188	0.00831172	156.142	6.47878e+67	2.82534e+17	1.48564e+118
cg12448664	0.00534745	11.8614	141686	33.6096	5.97294e+08
cg12449366	0.019129	2.7196	15.1743	1.55988	147.613
cg12456681	0.045745	3.12884	22.8475	1.06095	492.022
cg12464869	0.0124212	27.3533	7.57496e+11	368.061	1.55898e+21
cg12471950	0.00175177	6.82171	917.549	12.7968	65789.5
cg12477533	0.00407187	7.28519	1458.54	10.1191	210229
cg12478381	0.00414397	2.53951	12.6735	2.23317	71.9238
cg12478809	0.0180851	7.89065	2672.17	3.85069	1.85435e+06
cg12480416	0.0210227	11.1975	72945.2	5.40206	9.84994e+08
cg12485135	0.0394088	5.95713	386.5	1.33508	111890
cg12486521	0.0114754	2.85008	17.2891	1.89705	157.568
cg12488871	0.00184766	3.29741	27.0425	3.39328	215.513
cg12521055	0.0108273	9.12345	9167.74	8.2166	1.0229e+07
cg12530021	0.0121886	2.67173	14.465	1.79083	116.838
cg12537619	0.00135527	-4.94176	0.007142	0.000347499	0.146786
cg12547085	0.0232444	2.6058	13.5421	1.42661	128.548
cg12557114	0.00326845	-1.89724	0.149982	0.0423625	0.531
cg12565179	0.0296455	26.9264	4.94285e+11	14.2941	1.70922e+22
cg12573115	0.0117724	-2.02118	0.132499	0.0274918	0.638593
cg12580893	0.0145912	2.76675	15.9069	1.72716	146.5
cg12582654	0.00398729	2.06721	7.90274	1.93475	32.2798
cg12583591	0.00138314	2.9431	18.9746	3.12502	115.211
cg12585759	0.0315464	13.6033	808811	3.33018	1.96438e+11
cg12599673	0.00443199	3.51763	33.7044	2.9887	380.093
cg12611449	0.0129969	2.87653	17.7526	1.83439	171.803
cg12617332	0.0074498	4.5018	90.1794	3.33551	2438.1
cg12619162	0.0208969	-3.28733	0.0373533	0.00229568	0.607781
cg12622519	0.000616969	-7.1772	0.000763801	1.25534e-05	0.046473
cg12624080	0.0127977	56.2629	2.7206e+24	157141	4.71021e+43
cg12637942	0.0143717	8.5281	5054.84	5.4724	4.66914e+06
cg12638589	0.0449735	10.9657	57854.7	1.27862	2.61779e+09
cg12647821	0.0213878	-34.5337	1.00507e-15	1.68899e-28	0.00598087
cg12658982	0.00106085	10.8044	49238.7	76.4133	3.17282e+07
cg12668482	0.00894042	2.21337	9.14649	1.7402	48.0739
cg12670347	0.049718	2.30898	10.0642	1.00285	101
cg12689128	0.00165668	4.08767	59.6011	4.66848	760.909
cg12696750	0.047407	2.2069	9.08754	1.02557	80.5245
cg12697789	0.00780346	6.7011	813.296	5.83799	113301
cg12704462	0.0173043	2.60651	13.5517	1.58435	115.914
cg12723011	0.0180555	-6.93922	0.000969023	3.07784e-06	0.305086
cg12738864	0.0174908	15.559	5.717e+06	15.2653	2.14107e+12
cg12756686	0.00456572	3.16591	23.7102	2.65935	211.396
cg12783346	0.0468364	-19.6898	2.81076e-09	1.04062e-17	0.759196
cg12789173	0.00263804	4.71097	111.16	5.15723	2395.98
cg12791790	0.0428483	17.4188	3.67183e+07	1.75238	769372033525180
cg12795255	0.000110217	69.2881	1.23434e+30	691002607584443	2.20491e+45
cg12808661	0.00722601	8.95873	7775.46	11.2703	5.36433e+06
cg12809259	0.0449698	4.94202	140.053	1.11723	17556.7
cg12831148	0.0338456	14.2606	1.56063e+06	2.96939	8.20227e+11
cg12832492	0.0441684	-109.697	2.28569e-48	9.1507e-95	0.0570927
cg12837744	0.000741475	3.24686	25.7094	3.89861	169.541
cg12843033	0.0079927	2.33769	10.3572	1.84091	58.2713
cg12855522	0.0160584	1.86601	6.46245	1.41472	29.5205
cg12862548	0.0100478	218.64	8.99566e+94	4.53607e+22	1.78397e+167
cg12864568	0.0123012	3.31885	27.6287	2.05534	371.396
cg12886634	0.0272361	5.76149	317.822	1.91074	52864.7
cg12889195	0.00822564	3.17292	23.877	2.26979	251.175
cg12891195	0.0212637	-7.67497	0.000464306	6.76747e-07	0.318554
cg12897782	0.0310921	17.1175	2.71669e+07	4.73815	155765319308922
cg12907632	0.0145786	-23.4276	6.69171e-11	4.58915e-19	0.00975758
cg12908522	0.036018	2.32489	10.2256	1.16374	89.8499
cg12918961	0.00928441	32.4283	121177964180912	2968.91	4.94595e+24
cg12927293	0.0428934	-15.5434	1.77655e-07	5.18962e-14	0.608161
cg12928997	0.00471745	60.6804	2.25517e+26	1.18631e+08	4.28708e+44
cg12953256	0.0142145	11.7964	132775	10.6586	1.65398e+09
cg12953599	0.0147362	-109.927	1.81636e-48	7.79522e-87	4.23228e-10
cg12967001	0.0013922	3.51211	33.5191	3.89023	288.807
cg12975295	0.0380062	6.12453	456.928	1.40347	148762
cg12981137	0.0388721	5.22839	186.492	1.30635	26623.3
cg12984107	0.0082011	-29.538	1.48534e-13	4.58458e-23	0.000481232
cg12990974	0.00923951	8.49486	4889.59	8.15552	2.93152e+06
cg13012163	0.0136425	-24.5083	2.27086e-11	7.91401e-20	0.00651602
cg13028930	0.00535847	2.44886	11.5751	2.06523	64.8758
cg13032616	0.0158321	3.96791	52.8741	2.10571	1327.66
cg13040009	0.0100698	73.4646	8.03991e+31	4.03337e+07	1.60263e+56
cg13042487	0.00286811	-4.09398	0.0166728	0.00113035	0.245925
cg13057770	0.012456	53.4529	1.638e+23	101631	2.64001e+41
cg13062913	0.00114976	2.74881	15.6241	2.97915	81.94
cg13076732	0.0257929	-9.36368	8.57838e-05	2.28111e-08	0.3226
[truncated: 1,871 more rows]
