# Supplementary material for: Specific breast cancer prognosis‐subtype distinctions based on DNA methylation patterns
Source: Mol Oncol. 2018 May 21;12(7):1047–60. doi: 10.1002/1878-0261.12309 (PMC6026876; doi:10.1002/1878-0261.12309)
Supplement: Supplementary file 3 — Table S2. The specific hyper/hypomethylation CpG sites and the corresponding genes. [file MOL2-12-1047-s003.xlsx]

## Sheet: Sheet1
Supplementary Table S2. The specific hyper/hypomethylation CpG sites and the corresponding genes.
CpG	cluster	direction	gene symbol
cg17489695	cluster7	hypermethylation	TFAP2D
cg07293445	cluster7	hypermethylation	KCP
cg17151621	cluster7	hypermethylation	AHSG
cg17994569	cluster7	hypermethylation	CHAT
cg10119001	cluster1	hypomethylation	SPRR2C
cg02088626	cluster4	hypomethylation	PARP1
cg13509517	cluster7	hypermethylation	TMEM215
cg18884037	cluster7	hypermethylation	KHDRBS2
cg04398581	cluster7	hypermethylation	KHDRBS2
cg15617814	cluster7	hypermethylation	NTM
cg08605326	cluster7	hypermethylation	CA10
cg17087640	cluster7	hypermethylation	DPYS
cg03449150	cluster7	hypermethylation	SPRR2F
cg23500122	cluster7	hypermethylation	GHSR
cg14526047	cluster7	hypermethylation	C10orf53
cg16051002	cluster7	hypermethylation	PCDHB11
cg08169394	cluster7	hypermethylation	SHISA6
cg09524907	cluster9	hypomethylation	XKR4
cg22014661	cluster7	hypermethylation	KHDRBS2
cg03450635	cluster7	hypermethylation	FAM198B
cg16559598	cluster7	hypermethylation	TBX5
cg04025150	cluster7	hypermethylation	C1orf94
cg16587616	cluster7	hypermethylation	KHDRBS2
cg23926793	cluster7	hypermethylation	KHDRBS2
cg09973986	cluster9	hypomethylation	AGAP2
cg19675288	cluster9	hypomethylation	T
cg11875459	cluster2	hypermethylation	ELF5
cg06912252	cluster7	hypermethylation	C9orf125
cg02464665	cluster7	hypermethylation	MIR1182;FAM89A
cg13912117	cluster7	hypermethylation
cg12582654	cluster7	hypermethylation	KCP
cg04546413	cluster7	hypermethylation
cg02789515	cluster4	hypomethylation	WSB1
cg26715952	cluster7	hypermethylation	KHDRBS2
cg18134312	cluster7	hypermethylation	KHDRBS2
cg26353296	cluster1	hypermethylation	USP4
cg21460020	cluster7	hypermethylation	NMBR
cg10691387	cluster7	hypermethylation	IQCF2
cg24575067	cluster7	hypermethylation	CD40
cg22859061	cluster4	hypomethylation	SCGB3A1
cg08948808	cluster7	hypermethylation	SPRR4
cg19378133	cluster7	hypermethylation	A2BP1
cg01664925	cluster7	hypermethylation	LZTS1
cg16441044	cluster7	hypermethylation	LPO
cg04348247	cluster2	hypermethylation	C1orf125
cg27228578	cluster7	hypermethylation	DNAH9
cg00339556	cluster7	hypermethylation	MARCH11
cg00126261	cluster7	hypermethylation	PRDM13
cg01089834	cluster7	hypermethylation	PCDHA2;PCDHA1;PCDHA3
cg02076698	cluster7	hypermethylation	C6orf174
cg15353031	cluster7	hypermethylation	C10orf53
cg00942920	cluster7	hypermethylation	LAX1
cg14152139	cluster7	hypermethylation
cg09178190	cluster7	hypermethylation	PCDHB6
cg08929133	cluster7	hypermethylation	AHSG
cg08009265	cluster1	hypomethylation	SPRR2B
cg05141602	cluster7	hypermethylation	UGT1A10;UGT1A6;UGT1A8;UGT1A9;UGT1A4;UGT1A7;UGT1A5
cg04098270	cluster2	hypermethylation	GRAMD2
cg18239753	cluster7	hypermethylation	KHDRBS2
cg02100602	cluster7	hypermethylation
cg21997510	cluster7	hypermethylation	ThypomethylationSP1
cg15603896	cluster7	hypomethylation	TFR2
cg24284973	cluster7	hypermethylation	NTM
cg07240423	cluster7	hypermethylation	C6orf174
cg22689630	cluster7	hypermethylation	KLK13
cg01095157	cluster4	hypomethylation	GORASP2
cg18425786	cluster7	hypermethylation	NMBR
cg05395403	cluster7	hypermethylation	PDX1
cg10282162	cluster7	hypermethylation	SHISA6
cg27604145	cluster7	hypermethylation	PCDHA2;PCDHA1;PCDHA4;PCDHA3
cg01672943	cluster7	hypermethylation	PAX9
cg26348348	cluster1	hypermethylation	LYPD1
cg11898486	cluster6	hypermethylation	LYPD5
cg25649765	cluster1	hypomethylation	GREB1
cg01791874	cluster7	hypermethylation	MARCH11
cg20881910	cluster7	hypermethylation	NTM
cg23699196	cluster7	hypermethylation	NTM
cg18716076	cluster7	hypermethylation	ISL1
cg15585794	cluster7	hypermethylation	NTM
cg11499681	cluster7	hypermethylation	DNAH9
cg03120091	cluster7	hypermethylation	ADCY8
cg02449202	cluster7	hypermethylation	MEP1A
cg12843033	cluster7	hypermethylation	AIRE
cg03232933	cluster2	hypermethylation	BTG3
cg14530834	cluster2	hypermethylation
cg00871371	cluster7	hypomethylation	SEPT9
cg19595107	cluster7	hypermethylation	PCDHGA2;PCDHGA4;PCDHGA1;PCDHGB1;PCDHGA3
cg11014124	cluster9	hypomethylation	PCDHGA4;PCDHGA6;PCDHGA1;PCDHGA8;PCDHGA5;PCDHGB1;PCDHGB4;PCDHGA3;PCDHGA2;PCDHGA7;PCDHGB2;PCDHGA9;PCDHGB5;PCDHGB3
cg08146323	cluster7	hypermethylation	ZNF835
cg10485664	cluster6	hypermethylation	FEZF1
cg08214847	cluster7	hypermethylation	T
cg24170465	cluster7	hypermethylation	FAM198B
cg19635644	cluster7	hypomethylation	UBAC2;MIR623
cg04458548	cluster7	hypermethylation	FETUB
cg11315153	cluster7	hypermethylation	KHDRBS2
cg10305797	cluster2	hypermethylation	KRTDAP
cg24523000	cluster7	hypermethylation	GABRA1
cg25060243	cluster7	hypermethylation	UGT1A10;UGT1A6;UGT1A8;UGT1A9;UGT1A4;UGT1A7;UGT1A5
cg09500443	cluster4	hypomethylation	SCGB3A1
cg04242021	cluster7	hypermethylation	COL14A1
cg13594463	cluster7	hypermethylation	KRT1
cg20185945	cluster7	hypermethylation	ZP4;LOC100130331
cg16120415	cluster7	hypermethylation	C1orf61
cg06037943	cluster7	hypermethylation	LEF1;LOC641518
cg06874656	cluster7	hypermethylation	NTM
cg08050748	cluster2	hypermethylation	TRIM9
cg10932874	cluster9	hypomethylation	AGAP2
cg21999471	cluster7	hypermethylation
cg13357249	cluster4	hypomethylation	PIP5K1A
cg14211930	cluster1	hypomethylation	FBP1
cg04017533	cluster7	hypermethylation	ST8SIA3
cg00887153	cluster4	hypomethylation	CHST4
cg08763351	cluster1	hypomethylation	SPRR4
cg03660010	cluster1	hypomethylation	SLAIN2
cg16742703	cluster7	hypermethylation	KLK3
cg02702515	cluster7	hypomethylation	UBAC2;MIR623
cg04504066	cluster7	hypermethylation	PAX6
cg16622906	cluster7	hypermethylation	PCDHB6
cg24700219	cluster7	hypermethylation	IL26
cg26959358	cluster7	hypermethylation	RUNX1T1
cg03432085	cluster7	hypermethylation	KIRREL3
cg14771727	cluster7	hypermethylation	C10orf53
cg18324798	cluster7	hypermethylation	DNAH9
cg15777760	cluster7	hypermethylation	C16orf53;MVP
cg03000419	cluster7	hypomethylation	CCDC90B
cg01853665	cluster7	hypermethylation	RNASE11
cg04051571	cluster2	hypermethylation	SCARA5
cg08972357	cluster1	hypomethylation	C5orf37
cg01236027	cluster7	hypermethylation	TMEM174
cg12557114	cluster4	hypomethylation	WISP3
cg11790335	cluster7	hypermethylation	TFAP2D
cg02611085	cluster7	hypermethylation	KCP
cg06732395	cluster4	hypomethylation	SCGB3A1
cg11916729	cluster4	hypomethylation	SCGB3A1
cg07902983	cluster1	hypomethylation	SYCN
cg21510841	cluster3	hypermethylation	AHSG
cg17188046	cluster9	hypomethylation	T
cg25353142	cluster2	hypermethylation	KCNS1
cg19071879	cluster7	hypermethylation	AFF3
cg00101715	cluster2	hypermethylation	FAM55C
cg11965370	cluster7	hypermethylation	NTM
cg18539086	cluster1	hypomethylation	BRSK2
cg20086208	cluster7	hypermethylation	GPR139
cg00938743	cluster7	hypermethylation	PHACTR3
cg02553486	cluster4	hypomethylation	CORIN
cg05442408	cluster7	hypermethylation
cg14909213	cluster7	hypermethylation	CLEC4E
cg14851608	cluster7	hypermethylation	ZBTB40
cg00774005	cluster7	hypermethylation	DLX6AS
cg04607372	cluster4	hypomethylation
cg14528318	cluster7	hypermethylation	RASGRP2
cg06226384	cluster7	hypermethylation	CACNG5
cg02751064	cluster1	hypomethylation	TTYH2
cg01987333	cluster1	hypomethylation	NEU4
cg23730617	cluster4	hypomethylation	B3GALNT1
cg17366808	cluster7	hypermethylation	C15orf60
cg17327115	cluster7	hypermethylation	LZTS1
cg17024257	cluster2	hypermethylation	PLD1
cg19099213	cluster7	hypermethylation	SPP2
cg03656899	cluster7	hypermethylation	KHDRBS2
cg01258522	cluster2	hypermethylation	GFI1
cg21221571	cluster2	hypermethylation	CNGB3
cg20948997	cluster7	hypermethylation	XKR4
cg21063500	cluster9	hypomethylation	MOSPD3
cg13900100	cluster2	hypermethylation	C6orf223
cg13984563	cluster7	hypermethylation	SERPINA5
cg05246522	cluster2	hypermethylation	KSR1
cg20242136	cluster7	hypermethylation
cg23295754	cluster1	hypomethylation	SIRPG
cg26858144	cluster7	hypermethylation	CACNG8
cg25092681	cluster7	hypermethylation	MARCH11
cg25737664	cluster1	hypomethylation	SIRPD
cg26438105	cluster7	hypermethylation	TMEM200C
cg17574739	cluster7	hypermethylation	SYCN
cg20653075	cluster7	hypermethylation	MIR124hypomethylation2
cg26960562	cluster7	hypermethylation	DNAH9
cg05564117	cluster7	hypomethylation	CRYBB2
cg07361385	cluster7	hypermethylation	AHSG
cg04245250	cluster7	hypermethylation	FAM166B
cg15811371	cluster7	hypermethylation	MUC16
cg17280740	cluster9	hypomethylation	PAX6
cg00164678	cluster7	hypermethylation	C3P1
cg19366877	cluster4	hypomethylation	C1orf157
cg01245966	cluster7	hypermethylation	ADCY8
cg09816471	cluster2	hypermethylation	SNN
cg11397548	cluster7	hypermethylation	DNALI1
cg01982833	cluster2	hypermethylation	MED21
cg18351329	cluster7	hypermethylation
cg14891195	cluster4	hypomethylation	KLHL14
cg18021368	cluster9	hypomethylation	PCDHB5
cg04872541	cluster7	hypermethylation	PKD2L1
cg00650176	cluster7	hypermethylation	C9orf135
cg24231716	cluster7	hypermethylation	OTP
cg13062913	cluster7	hypermethylation	NCAM2
cg17014186	cluster7	hypermethylation	MOSPD3
cg18685594	cluster7	hypermethylation	TCF21
cg23587980	cluster1	hypomethylation	KRT86
cg01216370	cluster7	hypermethylation	WDR69
cg19668234	cluster7	hypermethylation	PRSS50
cg16102247	cluster9	hypomethylation	BCHE
cg04234680	cluster2	hypermethylation	TRIM9
cg01436254	cluster7	hypermethylation	CD86
cg04737114	cluster7	hypermethylation	DLX5
cg07685034	cluster7	hypermethylation	PCBP3
cg13471209	cluster2	hypermethylation
cg23536675	cluster4	hypomethylation	WSB1
cg13356896	cluster6	hypermethylation	BOLL
cg21278181	cluster9	hypomethylation	PRHOXNB
cg06100973	cluster4	hypomethylation	ELANE
cg21378238	cluster7	hypermethylation	CACNA1E
cg15702677	cluster4	hypomethylation
cg09229620	cluster2	hypermethylation	NLGN1
cg01405147	cluster9	hypomethylation	RNF17
cg25850845	cluster9	hypomethylation	FAM89A;MIR1182
cg15505615	cluster4	hypomethylation	COL9A3
cg07546433	cluster2	hypermethylation
cg18286501	cluster9	hypomethylation	TMEM26
cg08005992	cluster4	hypomethylation	PAX6
cg10002131	cluster7	hypermethylation	BIRC8
cg03906075	cluster7	hypomethylation	SNORD93
cg15091323	cluster6	hypermethylation	BCL11A
cg04555220	cluster7	hypermethylation	SEMA5A
cg12056138	cluster7	hypermethylation	C15orf60
cg03578473	cluster7	hypermethylation	NEUROD1
cg19636240	cluster9	hypomethylation	TEX101
cg03977657	cluster5	hypermethylation	LAMB3
cg02097420	cluster7	hypermethylation	HRG
cg25189241	cluster2	hypermethylation	GORASP2
cg12583591	cluster7	hypermethylation	MUC16
cg22932313	cluster2	hypermethylation	ELF5
cg10601287	cluster7	hypermethylation	THY1
cg17199658	cluster2	hypermethylation	SNX31
cg22574802	cluster7	hypermethylation	FGF10
cg08889480	cluster2	hypermethylation	ANXA8L2
cg19297232	cluster9	hypomethylation	SMPD3
cg06888270	cluster7	hypermethylation	ZP4;LOC100130331
cg17953577	cluster7	hypermethylation	DNAH9
cg15746445	cluster7	hypermethylation	TRPM8
cg00955451	cluster7	hypermethylation	APBA2
cg06508879	cluster7	hypermethylation	IGSF9B
cg09330153	cluster5	hypomethylation	KIAA1217
cg20670939	cluster7	hypermethylation	KLK9
cg26620356	cluster2	hypermethylation	KIAA1191
cg04768501	cluster7	hypermethylation	IL17RE
cg24333469	cluster8	hypermethylation	SLC7A4
cg23322812	cluster1	hypomethylation	MIR346;GRID1
cg03349953	cluster7	hypermethylation	PCDHB5
cg09441873	cluster7	hypermethylation
cg24667326	cluster1	hypomethylation	SPRR3
cg04050068	cluster1	hypomethylation	KRT79
cg07052390	cluster7	hypermethylation	IGSF9B
cg12081743	cluster2	hypermethylation	HDAC9
cg05241355	cluster7	hypermethylation	OTX2
cg05138133	cluster4	hypomethylation	SLC38A8
cg19442149	cluster7	hypomethylation	FUT3
cg24550525	cluster7	hypermethylation	GKN2
cg20222926	cluster6	hypermethylation	FEZF1
cg02101355	cluster9	hypomethylation	LOC399959;MIR125B1
cg14638883	cluster9	hypomethylation	T
cg09557136	cluster1	hypomethylation	KLK14
cg09017434	cluster7	hypermethylation	MARCH11
cg11039314	cluster1	hypomethylation	AGR3
cg25195673	cluster4	hypomethylation	GFPT1
cg27634724	cluster2	hypermethylation	KCNS1
cg17890940	cluster4	hypomethylation	ELFN1
cg01501009	cluster7	hypermethylation	ZNF835
cg23642061	cluster7	hypermethylation	ELOVL2
cg15493607	cluster7	hypermethylation	KCNK10
cg03492327	cluster7	hypermethylation	OTX2
cg24924958	cluster9	hypomethylation	NMBR
cg24629972	cluster7	hypermethylation	POTEA
cg19998432	cluster7	hypermethylation	OR1B1
cg06705237	cluster1	hypomethylation	FBP1
cg09250678	cluster7	hypermethylation
cg12400725	cluster2	hypermethylation	EPB41
cg26645432	cluster1	hypomethylation	HLAhypomethylationDPB1
cg23781075	cluster7	hypermethylation	DEFB128
cg25167447	cluster1	hypomethylation	NAV1
cg04382396	cluster4	hypomethylation	ELANE
cg07520649	cluster7	hypermethylation	PCDHGA5;PCDHGA4;PCDHGA2;PCDHGB2;PCDHGA1;PCDHGB1;PCDHGA3
cg19429599	cluster9	hypomethylation
cg03633458	cluster4	hypomethylation	ELANE
cg15572235	cluster7	hypermethylation
cg13028930	cluster7	hypermethylation	GRIN2B
cg04642741	cluster7	hypermethylation	SLC6A5
cg15666789	cluster7	hypermethylation	TTR
cg17967602	cluster4	hypomethylation	RMST;MIR1251
cg03974490	cluster1	hypomethylation
cg03943115	cluster7	hypermethylation	SPRR2D
cg15567428	cluster2	hypermethylation	HGF
cg24433043	cluster7	hypermethylation	MUC5B
cg14999001	cluster7	hypermethylation	RAMP3
cg02720155	cluster7	hypermethylation	BTNL3
cg18369866	cluster2	hypermethylation	POU4F3
cg21195843	cluster6	hypomethylation	SNORA60;SNHG11
cg07086380	cluster2	hypermethylation	TNFAIP8
cg00328724	cluster4	hypomethylation	CTPS
cg24517066	cluster7	hypermethylation	RSAD1
cg01944044	cluster7	hypermethylation	GPR139
cg15015920	cluster7	hypermethylation	MARCH11
cg00642749	cluster7	hypermethylation	SEMA5A
cg20170533	cluster7	hypermethylation	DLEU7
cg19266635	cluster2	hypermethylation
cg10271763	cluster9	hypomethylation	SNRPN
cg22442090	cluster7	hypermethylation	GIMAP5
cg14299940	cluster7	hypermethylation	PHYHD1
cg19025700	cluster4	hypomethylation	FHL2
cg27517563	cluster4	hypomethylation	COL9A3
cg17199367	cluster7	hypermethylation	ASB16
cg08768569	cluster7	hypermethylation	SORCS3
cg13878010	cluster7	hypermethylation	ADCY5
cg01072821	cluster7	hypermethylation	ThypomethylationSP1
cg16400017	cluster7	hypermethylation
cg20255775	cluster1	hypomethylation	COL2A1
cg00049033	cluster7	hypermethylation	CBLN1
cg19263069	cluster2	hypermethylation	FUT3
cg19421752	cluster7	hypermethylation	SLC6A19;SLC6A18
cg08582701	cluster7	hypermethylation	A2BP1
cg11763800	cluster1	hypomethylation	C14orf80
cg08889843	cluster7	hypermethylation	SBK2
cg24859617	cluster7	hypermethylation	PATE3
cg15596666	cluster4	hypomethylation	PRAP1
cg24845165	cluster2	hypermethylation	LPIN3
cg06341779	cluster7	hypermethylation	LEF1;LOC641518
cg01174140	cluster4	hypomethylation	SCGB3A1
cg06193004	cluster2	hypermethylation	KCNS1
cg20950301	cluster4	hypomethylation	DKK3
cg07390210	cluster7	hypermethylation	GALR1
cg25313930	cluster7	hypomethylation	FAM124B
cg21440584	cluster7	hypermethylation	MIR1182;FAM89A
cg16422098	cluster7	hypermethylation	ITGA8
cg12317456	cluster2	hypermethylation	MMP2
cg21661027	cluster7	hypermethylation	GALR1
cg02575561	cluster7	hypermethylation
cg26472225	cluster2	hypermethylation	SLC44A4
cg04299028	cluster7	hypermethylation	KCNA10
cg15092168	cluster9	hypomethylation	HTR1A
cg01429391	cluster7	hypermethylation	MYH7
cg22079747	cluster9	hypomethylation	WDR69
cg18481230	cluster7	hypermethylation	KCNJ3
cg03464847	cluster7	hypermethylation	DNAH9
cg00490583	cluster1	hypomethylation	IGFALS
cg10634551	cluster2	hypermethylation	KCNMB2
cg05396243	cluster8	hypermethylation
cg19016652	cluster7	hypomethylation	LMO3
cg05933736	cluster4	hypomethylation	MYO16
cg27659622	cluster7	hypermethylation	SCML4
cg12276123	cluster7	hypermethylation	KCNJ3
cg00791905	cluster4	hypomethylation	GFI1
cg16057826	cluster1	hypomethylation	CLIC6
cg18886444	cluster4	hypomethylation	USP4
cg09256201	cluster4	hypomethylation	HAAO
cg10338787	cluster2	hypermethylation	OTOP3
cg19021197	cluster2	hypermethylation	TBX2
cg15826810	cluster4	hypomethylation	LOC285419
cg11343506	cluster2	hypermethylation	ELF5
cg11201894	cluster4	hypomethylation	C6orf223
cg09535605	cluster7	hypermethylation	RBM24
cg09582042	cluster2	hypermethylation	GPR180
cg06166767	cluster7	hypermethylation	SFRP1
cg25182523	cluster7	hypermethylation	FAM129A
cg11509669	cluster2	hypermethylation	VSNL1
cg20103311	cluster7	hypermethylation	KLK9
cg16006701	cluster6	hypomethylation	MYLK4
cg26485825	cluster4	hypomethylation	LAMA3
cg00235661	cluster7	hypermethylation	SGOL1
cg03996539	cluster7	hypermethylation	FAM198B
cg27167613	cluster7	hypermethylation	GRIK5
cg19313402	cluster2	hypermethylation	SLC30A10
cg22858008	cluster4	hypomethylation	HGC6.3
cg16185840	cluster5	hypermethylation	NLRP11;NLRP4
cg16478719	cluster7	hypermethylation	SFTA3
cg13505631	cluster2	hypermethylation	NEK6
cg20710667	cluster7	hypermethylation	DEFB1
cg20643012	cluster7	hypermethylation	DNAH9
cg11945895	cluster2	hypermethylation	GPR180
cg08947964	cluster7	hypermethylation	GJA10
cg12837744	cluster7	hypermethylation	SYNGAP1
cg23792592	cluster7	hypermethylation	MIR1hypomethylation1;C20orf166
cg19737633	cluster7	hypermethylation	LOC641518;LEF1
cg02245467	cluster7	hypermethylation	LZTS1
cg08555657	cluster1	hypomethylation	SPRR2E
cg25738301	cluster4	hypomethylation	NFYB
cg22731981	cluster2	hypermethylation	ELF5
cg06492744	cluster1	hypermethylation	SIPA1
cg24743156	cluster3	hypermethylation	CTAGE5
cg22376583	cluster7	hypermethylation	ACCN1
cg08897924	cluster9	hypomethylation	CC2D1B
cg02283238	cluster7	hypomethylation	TNFAIP8
cg04837847	cluster7	hypermethylation	C1orf49
cg05087623	cluster1	hypomethylation	UBD
cg19617672	cluster7	hypermethylation	WNT16
cg11797949	cluster7	hypermethylation	DNAH9
cg27134049	cluster1	hypomethylation	OR4F15
cg06522681	cluster7	hypermethylation	CCDC105
cg11308277	cluster7	hypermethylation	KCNC2
cg15175162	cluster2	hypermethylation	FBXL5
cg21501358	cluster4	hypomethylation	KLHL14
cg04134973	cluster7	hypermethylation	MAS1
cg18708075	cluster7	hypermethylation	ZNF175
cg18712973	cluster7	hypermethylation	ZNF560
cg05942574	cluster7	hypermethylation	CACNA1G
cg03190266	cluster9	hypomethylation	FOXC2
cg09450835	cluster7	hypomethylation	MGMT
cg25769043	cluster9	hypomethylation	KIAA1211
cg24793265	cluster7	hypomethylation	CARD9
cg20728490	cluster9	hypomethylation	DNTT
cg21336650	cluster7	hypermethylation	CARD14
cg00982641	cluster9	hypomethylation	C5orf58
cg23050437	cluster7	hypermethylation	RAMP3
cg00563873	cluster2	hypermethylation
cg05030481	cluster7	hypermethylation	SLC6A3
cg12756686	cluster9	hypomethylation
cg03054684	cluster7	hypermethylation	MOBP
cg25570411	cluster9	hypomethylation	STK31
cg06061442	cluster7	hypermethylation	PLB1
cg07070113	cluster2	hypermethylation	C17orf55
cg07135042	cluster7	hypermethylation	ZNF582
cg25347264	cluster7	hypermethylation	NTF3
cg22505898	cluster9	hypomethylation	AGAP2
cg08142172	cluster7	hypermethylation	SYCN
cg09601923	cluster7	hypermethylation	DNAI2
cg03318614	cluster7	hypermethylation	PCDHA1;PCDHA2
cg00873351	cluster7	hypermethylation	CD300LB
cg13688770	cluster9	hypomethylation	ZFYVE28
cg06646494	cluster7	hypomethylation	KDM2B
cg10821845	cluster7	hypermethylation	LY6H
cg05876824	cluster7	hypermethylation
cg20322093	cluster2	hypermethylation	OTOP3
cg11101926	cluster7	hypermethylation	ACCN1
cg13754437	cluster4	hypomethylation	FHL2
cg02988947	cluster7	hypomethylation	LIMD2
cg13562911	cluster7	hypermethylation	ELOVL2
cg15310568	cluster7	hypermethylation	MAP2
cg27500798	cluster7	hypermethylation	SLC18A3;CHAT
cg16906346	cluster9	hypomethylation	KIAA0319
cg14019317	cluster2	hypermethylation	PROX1
cg01862160	cluster7	hypermethylation
cg21486944	cluster7	hypermethylation	ZSCAN23
cg07689920	cluster7	hypermethylation	PLEKHB1
cg01514487	cluster2	hypermethylation	MYO1A
cg08698936	cluster9	hypomethylation	HLAhypomethylationF
cg22299719	cluster7	hypermethylation	C15orf60
cg01291468	cluster7	hypermethylation	UGT1A10;UGT1A7;UGT1A9;UGT1A8
cg12580893	cluster7	hypermethylation
cg27462405	cluster7	hypermethylation	SEMA5A
cg21144922	cluster8	hypomethylation	C1orf59
cg12488871	cluster1	hypomethylation	TRPM8
cg06222012	cluster4	hypomethylation
cg25516803	cluster7	hypermethylation	CCK
cg16649052	cluster9	hypomethylation	XKR7
cg26537323	cluster4	hypomethylation	TNXB
cg26094897	cluster7	hypermethylation	TMEM233
cg00315837	cluster7	hypermethylation	OR4D10
cg26032238	cluster7	hypermethylation	MIR1182;FAM89A
cg01416657	cluster7	hypermethylation	LEMD1
cg05942128	cluster2	hypermethylation	HOXD11
cg20504236	cluster2	hypermethylation
cg16025847	cluster7	hypermethylation	GLT1D1
cg05680531	cluster9	hypomethylation	CHRM2
cg01903327	cluster1	hypomethylation	ACYP1
cg17371020	cluster2	hypermethylation	TRIM2
cg01886957	cluster7	hypermethylation	DPP10
cg14019050	cluster4	hypomethylation	ABCA1
cg25785303	cluster1	hypomethylation	GREB1
cg13420744	cluster7	hypomethylation	DHRS3
cg02854090	cluster9	hypomethylation	HIST1H2AA;HIST1H2BA
cg07711097	cluster7	hypermethylation	GML
cg11267527	cluster4	hypomethylation	CXCL12
cg12211074	cluster7	hypermethylation
cg26068283	cluster7	hypermethylation	GRM5
cg14469280	cluster7	hypermethylation	OR4Q3
cg03698716	cluster9	hypomethylation	TMEM169;PECR
cg05180443	cluster8	hypermethylation	CHAD;ACSF2
cg19245758	cluster2	hypermethylation	FAM55C
cg10988628	cluster2	hypermethylation	PRAP1
cg06824720	cluster4	hypomethylation	TNXB
cg09212014	cluster1	hypomethylation	DLK1
cg26323655	cluster4	hypomethylation	RAD54B
cg24279418	cluster7	hypermethylation
cg01940713	cluster7	hypermethylation	FBXL18
cg15923947	cluster4	hypomethylation	HES5
cg06573604	cluster4	hypomethylation	LY75
cg05603896	cluster9	hypomethylation	SCML4
cg14896516	cluster5	hypomethylation	CRHR2
cg22616343	cluster4	hypomethylation	TNXB
cg02461363	cluster7	hypermethylation	TMEM26
cg20511815	cluster7	hypomethylation	MIR589;FBXL18
cg23474211	cluster8	hypermethylation	ZNF804B
cg16112157	cluster7	hypermethylation	KRT6A
cg14874121	cluster8	hypermethylation	HSD17B4
cg14884776	cluster7	hypermethylation	CCDC105
cg08799997	cluster9	hypomethylation	TTLL2
cg04807594	cluster8	hypermethylation	AGTR1
cg23241456	cluster7	hypermethylation	CACNA1E
cg02355304	cluster7	hypomethylation	MIR589;FBXL18
cg15907473	cluster2	hypermethylation	GPR180
cg17711567	cluster9	hypomethylation	LYPD5
cg22534288	cluster7	hypermethylation
cg25824543	cluster7	hypermethylation	ZNF175
cg01534125	cluster7	hypermethylation	MIR1182;FAM89A
cg13081720	cluster2	hypermethylation	GPX3
cg24737783	cluster1	hypermethylation	C1orf59
cg14819504	cluster2	hypermethylation	LY75
cg24280645	cluster7	hypermethylation
cg06834875	cluster4	hypomethylation	HHIPL1
cg17913386	cluster8	hypermethylation	COL7A1
cg18627816	cluster2	hypermethylation	NCCRP1
cg17903019	cluster7	hypermethylation	FBXL18
cg05309280	cluster2	hypermethylation	GORASP2
cg17015994	cluster7	hypermethylation	CYP11B1
cg02630888	cluster4	hypomethylation	FBXL5
cg07020001	cluster7	hypermethylation	KDM2B
cg07495363	cluster6	hypermethylation	BOLL
cg07590961	cluster7	hypermethylation	DPP6
cg14148253	cluster4	hypomethylation	COX19
cg02836919	cluster7	hypermethylation	PTF1A
cg08790440	cluster7	hypermethylation	CNTNAP5
cg15742245	cluster9	hypomethylation	CD177
cg23451221	cluster4	hypomethylation	PRAP1
cg17483297	cluster7	hypermethylation	HRH2
cg00228984	cluster7	hypermethylation	SIRPB2
cg15861089	cluster1	hypomethylation	KRT86
cg16385684	cluster4	hypomethylation	TNXB
cg24253136	cluster2	hypermethylation	ELF5
cg13958199	cluster2	hypermethylation	NEK6
cg15646411	cluster2	hypermethylation	SDHAP2
cg21004982	cluster5	hypermethylation	FMO6P
cg03408433	cluster9	hypomethylation	CMKLR1
cg21459053	cluster2	hypermethylation	NLGN1
cg21195290	cluster2	hypermethylation	VLDLR;FLJ35024
cg26614229	cluster7	hypermethylation	MIR1182;FAM89A
cg24384816	cluster2	hypermethylation	SRC
cg12478381	cluster7	hypermethylation	SEZ6L
cg23357250	cluster7	hypermethylation	DNAH9
cg24323597	cluster2	hypermethylation	KALRN
cg25246031	cluster7	hypermethylation	IGFL1
cg21872093	cluster7	hypermethylation	XCL1
cg00499277	cluster7	hypermethylation	MYH6
cg25140370	cluster7	hypermethylation	IRF4
cg10126931	cluster7	hypermethylation	BDH1
cg07793808	cluster7	hypermethylation	KDM2B
cg18529243	cluster7	hypermethylation	FAM111A
cg01107185	cluster7	hypermethylation	ZC3HAV1
cg07803108	cluster4	hypomethylation	NAGS;PYY
cg19345602	cluster7	hypermethylation	PATE1
cg00511167	cluster1	hypomethylation	CEP63
cg12696750	cluster7	hypermethylation	DNALI1
cg01590439	cluster7	hypermethylation	NCRNA00051
cg20267775	cluster8	hypermethylation
cg07429038	cluster2	hypermethylation	ATP6V0A4;TMEM213
cg02656851	cluster7	hypermethylation	SOX6
cg10184740	cluster3	hypomethylation	TMEM196
cg03205584	cluster8	hypermethylation	SYT1
cg12908522	cluster7	hypermethylation	KCNA1
cg20080548	cluster2	hypermethylation	SBSN
cg13272644	cluster7	hypermethylation	GRIK3
cg13788515	cluster6	hypermethylation	ZDBF2
cg00258081	cluster4	hypomethylation
cg17247293	cluster7	hypomethylation	C6orf123
cg20840847	cluster7	hypermethylation	APBA2
cg08747377	cluster9	hypomethylation	CDH13
cg11812218	cluster7	hypermethylation	GHSR
cg18645493	cluster7	hypermethylation	MIR190B
cg27309276	cluster2	hypermethylation	POU4F3
cg02064402	cluster1	hypomethylation	SLC6A18
cg00538017	cluster9	hypomethylation	LGSN
cg13573276	cluster7	hypermethylation	SDR16C5
cg07450037	cluster7	hypermethylation	HOXA1
cg06041909	cluster9	hypomethylation
cg07271580	cluster7	hypermethylation	FAM198B
cg02710571	cluster7	hypermethylation	CCDC140
cg17112155	cluster2	hypermethylation	HCK
cg03774803	cluster6	hypermethylation	BOLL
cg04573702	cluster9	hypomethylation	MYH6;MIR208A
cg08352148	cluster7	hypermethylation	KRT71
cg10647644	cluster8	hypermethylation	HSD17B4
cg21461100	cluster9	hypomethylation	NOVA2
cg03191029	cluster2	hypermethylation	C12orf62
cg02171859	cluster2	hypermethylation
cg21835643	cluster7	hypermethylation	MATN4;RBPJL
cg01003599	cluster4	hypomethylation	VASH2
cg08749443	cluster3	hypermethylation	PLIN1
cg17520550	cluster7	hypermethylation	SEMA5A
cg18162528	cluster7	hypermethylation	IGSF9B
cg10036918	cluster9	hypomethylation	LHFPL3
cg24818573	cluster7	hypermethylation	ZNF560
cg16112467	cluster4	hypermethylation	PRO1768;FOXN3
cg03857384	cluster4	hypomethylation	OSBPL5
cg03099771	cluster9	hypomethylation	PRSS16
cg24846573	cluster4	hypomethylation	FBRSL1
cg02963414	cluster7	hypermethylation	OR4K13
cg11765288	cluster2	hypermethylation	HDAC9
cg20993011	cluster8	hypermethylation
cg26898376	cluster4	hypomethylation	CCDC88B
cg19705131	cluster7	hypermethylation	GALR1
cg20610181	cluster2	hypermethylation	CA9
cg01189783	cluster7	hypermethylation	MCHR2
cg19236995	cluster7	hypermethylation
cg04941033	cluster7	hypermethylation	DCAF4L1
cg05955210	cluster7	hypermethylation	OSMR
cg21017775	cluster2	hypermethylation	ELF5
cg12294121	cluster6	hypermethylation	GABRB1
cg10021878	cluster9	hypomethylation	CR1
cg05157433	cluster1	hypomethylation	UBD
cg01709312	cluster7	hypermethylation	LOC282997;PDCD4
cg04632671	cluster6	hypermethylation	PPARG
cg02509825	cluster9	hypomethylation	XKR4
cg15001032	cluster7	hypermethylation	DDC
cg06632759	cluster4	hypomethylation	ZNF585B
cg12449366	cluster7	hypermethylation	C6orf174
cg01986577	cluster2	hypermethylation	ARNTL2
cg15776494	cluster7	hypermethylation	KLK1
cg13652991	cluster1	hypomethylation	MIR1182;FAM89A
cg22900206	cluster6	hypermethylation	FAM171B
cg23931049	cluster4	hypomethylation	LAMA3
cg02912127	cluster7	hypermethylation	ZNF257
cg00997604	cluster7	hypermethylation	POTEA
cg20116199	cluster2	hypermethylation	C12orf56
cg15718663	cluster4	hypomethylation	OSBPL5
cg02066681	cluster2	hypermethylation	COL18A1
cg10508993	cluster4	hypomethylation	SCGB3A1
cg24311272	cluster2	hypermethylation	BEND6;DST
cg10056096	cluster1	hypomethylation	SNORA23;IPO7
cg12689128	cluster7	hypermethylation	KRT85
cg08654443	cluster7	hypermethylation	MATN4;RBPJL
cg12855522	cluster8	hypermethylation	CPNE5
cg24939733	cluster9	hypomethylation	CCDC89
cg18825119	cluster4	hypomethylation	PACRG;PARK2
cg18379413	cluster7	hypermethylation	ZNF175
cg02685436	cluster7	hypermethylation	PATE1
cg16002818	cluster9	hypomethylation	BOLL
cg19907725	cluster6	hypermethylation	S100A2
cg08452802	cluster2	hypermethylation
cg08834602	cluster7	hypermethylation	IRGC
cg11809464	cluster7	hypermethylation	PRDM13
cg06624156	cluster2	hypermethylation	USP4
cg14001023	cluster4	hypomethylation	PGLYRP1
cg10243939	cluster7	hypermethylation	DLX5
cg23424043	cluster7	hypermethylation	ZC3HAV1
cg25697881	cluster1	hypomethylation	FLJ43860
cg04861380	cluster3	hypomethylation	TMEM176B;TMEM176A
cg08146609	cluster2	hypermethylation	HDAC9
cg16297271	cluster2	hypermethylation	SERPINA12
cg26932779	cluster2	hypermethylation	TBX2
cg18838431	cluster4	hypomethylation	KCNE3
cg00710229	cluster4	hypomethylation	LAMA3
cg07650271	cluster4	hypomethylation
cg11321459	cluster2	hypermethylation	HDAC9
cg10919522	cluster2	hypermethylation	C14orf43
cg13764778	cluster1	hypomethylation	CHAD;ACSF2
cg10704534	cluster7	hypomethylation	KDM2B
cg10112854	cluster7	hypermethylation	CDYL2
cg06577205	cluster7	hypermethylation	FBXL7
cg04927033	cluster7	hypermethylation	LOC644172
cg19439706	cluster6	hypermethylation	TRPA1
cg07907506	cluster5	hypermethylation	TMEM45A
cg14646075	cluster9	hypomethylation	WDR69
cg00231771	cluster9	hypomethylation	C6orf127
cg17930878	cluster7	hypermethylation	RAMP3
cg23716309	cluster7	hypermethylation	IQCF5
cg07011110	cluster9	hypomethylation	BTN1A1
cg05467458	cluster2	hypermethylation	SLC7A9
cg12384572	cluster2	hypermethylation	USP4
cg20707333	cluster2	hypermethylation	PPP1R3D;C20orf177
cg23183497	cluster7	hypermethylation	GRM3
cg18852574	cluster4	hypomethylation	RBMS1
cg04304770	cluster2	hypermethylation	TBX2
cg04349727	cluster3	hypermethylation	KLK5
cg16517523	cluster9	hypomethylation	LIPE
cg25703243	cluster7	hypermethylation	HHIP
cg16814719	cluster4	hypomethylation	TG;SLA
cg21857200	cluster1	hypomethylation	C15orf60
cg20720918	cluster2	hypermethylation	GORASP2
cg14097304	cluster2	hypermethylation	MNX1
cg16013543	cluster4	hypomethylation	ATP8B2
cg01081263	cluster7	hypermethylation	SCUBE2
cg08991339	cluster7	hypermethylation	TMEM196
cg27506082	cluster4	hypomethylation	ZDBF2
cg10973622	cluster4	hypomethylation	IMMT
cg22197830	cluster4	hypomethylation	TXNDC15
cg04021497	cluster4	hypomethylation	SFRS13A
cg16113793	cluster1	hypermethylation	LAMA3
cg03819286	cluster9	hypomethylation	MGRN1
cg03214715	cluster7	hypermethylation	ARHGAP9
cg18558767	cluster9	hypomethylation	FOXP1;MIR1284
cg00400263	cluster2	hypermethylation	C20orf177;PPP1R3D
cg12670347	cluster9	hypomethylation	TBX5
cg17476101	cluster2	hypermethylation
cg22630875	cluster2	hypermethylation	DOCK5
cg00639615	cluster7	hypermethylation	FANCI
cg26296364	cluster7	hypermethylation	TMEM26
cg14478475	cluster4	hypomethylation	MCART1
cg24746726	cluster2	hypermethylation	SULT1E1
cg02073680	cluster7	hypermethylation
cg24859158	cluster4	hypomethylation	SH3BGRL3
cg03074888	cluster7	hypermethylation	RAX
cg11100798	cluster7	hypermethylation	LEF1;LOC641518
cg11695358	cluster4	hypomethylation	MAPK15
cg14968361	cluster9	hypomethylation	MOBP
cg12547085	cluster7	hypermethylation	NOS3
cg24685998	cluster2	hypermethylation	LRIG3
cg15914863	cluster4	hypomethylation	CYP2W1
cg21821913	cluster9	hypomethylation	RPRM
cg24311135	cluster7	hypermethylation	SIRPB2
cg02788401	cluster8	hypermethylation	MYCBPAP
cg09147372	cluster4	hypomethylation	MAPK15
cg25323497	cluster7	hypomethylation	GPR116
cg08608193	cluster6	hypermethylation	EPDR1
cg11855587	cluster7	hypermethylation
cg18484189	cluster7	hypermethylation	NLRP10
cg24884084	cluster7	hypermethylation	SPRR1B
cg08761659	cluster7	hypermethylation	OR1F1
cg17314180	cluster9	hypomethylation	CRYGB
cg05081033	cluster9	hypomethylation	SEMA3A
cg26365690	cluster7	hypermethylation	NMBR
cg16379513	cluster4	hypomethylation	LOC100128071;TSSK3
cg23690904	cluster2	hypermethylation	D4S234E
cg23763736	cluster7	hypermethylation	ACCN1
cg07721203	cluster6	hypermethylation	ALDH1A2
cg19458602	cluster9	hypomethylation	TIMM44;CTXN1
cg06123346	cluster7	hypermethylation	ATP4A
cg07838048	cluster2	hypermethylation	MTSS1L
cg16911220	cluster1	hypomethylation	KRT86
cg17687962	cluster7	hypermethylation	KLK3
cg11920449	cluster2	hypermethylation	CDKN1A
cg16544010	cluster7	hypermethylation	DLK1
cg05652533	cluster9	hypomethylation	DPYSL4
cg13192836	cluster4	hypomethylation	HAS2AS;HAS2
cg08026651	cluster9	hypomethylation	DNAH6
cg01660630	cluster7	hypermethylation	BRSK2
cg05827732	cluster7	hypermethylation	EPHA6
cg11012543	cluster4	hypomethylation	ALAS1
cg13094036	cluster4	hypomethylation	CRHR2
cg14984781	cluster9	hypomethylation	DOC2B
cg03210210	cluster2	hypermethylation	TNFAIP8
cg08387285	cluster8	hypermethylation	ME3
cg06600429	cluster4	hypomethylation	GABRB2
cg10742801	cluster4	hypomethylation	PRAP1
cg00272200	cluster7	hypermethylation	FGF10
cg13204568	cluster7	hypomethylation	DHRS3
cg05351785	cluster9	hypomethylation	TGM1
cg04758387	cluster2	hypermethylation	TMEM52
cg04682802	cluster1	hypermethylation	BTBD3
cg06818777	cluster7	hypermethylation	CHAD;ACSF2
cg22459146	cluster7	hypermethylation	GHSR
cg15361661	cluster7	hypermethylation	ARHGAP25
cg21424090	cluster7	hypermethylation	TREH
cg16304950	cluster7	hypermethylation	EPB41L3
cg02834909	cluster7	hypermethylation	PRSS50
cg17239923	cluster7	hypermethylation
cg25784136	cluster9	hypomethylation	CCDC116
cg25881038	cluster4	hypomethylation	PTH2R
cg03356778	cluster2	hypermethylation	POU2F3
cg02044612	cluster4	hypomethylation	UNC93B1
cg10567810	cluster7	hypermethylation	FAM38B
cg23282441	cluster2	hypermethylation	C10orf54;CDH23
cg06721850	cluster7	hypermethylation	ACCN1
cg16622495	cluster7	hypermethylation	EPB41L3
cg25981329	cluster4	hypomethylation
cg05822633	cluster1	hypermethylation	BTBD3
cg04144151	cluster2	hypermethylation	GAL3ST2
cg27319898	cluster8	hypermethylation	ZNF804B
cg02067535	cluster2	hypermethylation	LRRC33
cg11594420	cluster9	hypomethylation	TEX101
cg26384430	cluster8	hypermethylation	NPY2R
cg27558485	cluster2	hypermethylation	OSTalpha
cg10535478	cluster7	hypermethylation	TAAR9
cg02558162	cluster1	hypomethylation	CRABP1
cg09530438	cluster2	hypermethylation
cg17094065	cluster1	hypomethylation	TENC1
cg13450005	cluster2	hypermethylation	WT1;WIT1
cg04715245	cluster2	hypermethylation	IL6R
cg05635274	cluster7	hypermethylation	PRSS21
cg17141115	cluster2	hypermethylation	GULP1
cg08322240	cluster9	hypomethylation	ZFHX4;LOC100192378
cg27618216	cluster7	hypermethylation	PATE4
cg10376408	cluster8	hypermethylation	SCUBE2
cg07599133	cluster3	hypomethylation	LOC643719
cg26306869	cluster2	hypermethylation	S100A3
cg06407137	cluster1	hypomethylation	CD300LB
cg10876076	cluster6	hypermethylation	EPDR1
cg09497644	cluster1	hypomethylation	WDR72
cg16587952	cluster9	hypomethylation
cg02809611	cluster7	hypermethylation	OR1F1
cg06679720	cluster7	hypermethylation	DLEU7
cg18021467	cluster1	hypomethylation
cg03387723	cluster4	hypomethylation	SCMH1
cg00119896	cluster7	hypermethylation	CARD11
cg16460727	cluster1	hypomethylation	CPLX2
cg11824191	cluster4	hypomethylation	NMNAT2
cg20129082	cluster7	hypermethylation	LOC100126784;NAV2
cg02283487	cluster7	hypermethylation	KLHL33
cg01091565	cluster2	hypermethylation	MESP1
cg23207710	cluster5	hypomethylation	FGF12
cg27040525	cluster6	hypomethylation	SIGLEC8
cg19942298	cluster1	hypomethylation	TMC2
cg25213362	cluster2	hypermethylation	TMPRSS12
cg00552574	cluster7	hypermethylation	STXBP1
cg26734040	cluster9	hypomethylation	APOA1
cg19915738	cluster9	hypomethylation	ZNF229
cg03986909	cluster7	hypermethylation	C15orf60
cg05078019	cluster9	hypomethylation	PDE6B
cg17445212	cluster9	hypomethylation	PAX8;LOC440839;LOC654433
cg23927405	cluster1	hypomethylation	UGT1A10;UGT1A9;UGT1A8
cg05781968	cluster8	hypermethylation	WNT5A
cg18565023	cluster7	hypermethylation	DOC2B
cg25193494	cluster4	hypomethylation	DEF8
cg02983451	cluster2	hypermethylation	KLF11
cg10569606	cluster9	hypomethylation	KCNA1
cg18186672	cluster2	hypermethylation	DYSF
cg15959262	cluster6	hypermethylation	NACAP1
cg10726357	cluster2	hypermethylation	SLC46A2
cg06247837	cluster7	hypermethylation	TCAP;STARD3
cg20144261	cluster6	hypomethylation	HAR1B;HAR1A
cg00797346	cluster2	hypermethylation	MEIS2
cg06828936	cluster9	hypomethylation	DPP10
cg26299148	cluster4	hypomethylation	CHP;EXD1
cg15360181	cluster7	hypermethylation	SLC9A9
cg10469791	cluster7	hypermethylation	GRXCR1
cg15654121	cluster9	hypomethylation	CSMD2
cg18319366	cluster2	hypermethylation	HAS2AS;HAS2
cg03384000	cluster4	hypomethylation	NAGS;PYY
cg05499367	cluster7	hypermethylation	TMEM26
cg21913981	cluster8	hypermethylation	MIR1178;CIT
cg25201363	cluster4	hypomethylation	LRPAP1
cg22158923	cluster7	hypermethylation	C7orf52
cg08845291	cluster4	hypomethylation	EML2
cg16336120	cluster7	hypermethylation	RAMP3
cg01152726	cluster4	hypomethylation	LAMA3
cg01444716	cluster1	hypermethylation	BTBD3
cg19233001	cluster4	hypomethylation	TNNT2
cg23460057	cluster7	hypermethylation	ADRB3
cg13547113	cluster7	hypermethylation	ROBO3
cg05783139	cluster6	hypermethylation	BOLL
cg23196831	cluster7	hypermethylation	COL14A1
cg03237606	cluster7	hypermethylation	TMEM26
cg21720802	cluster4	hypomethylation	PELI3
cg03193299	cluster4	hypomethylation	LOC100130872hypomethylationSPON2;SPON2
cg14905657	cluster7	hypomethylation	LMO3
cg04593696	cluster9	hypomethylation	SLC38A8
cg13565866	cluster8	hypermethylation	NFATC4
cg23549902	cluster7	hypermethylation
cg00926400	cluster6	hypermethylation	BOLL
cg12668482	cluster6	hypermethylation	TRPA1
cg19149524	cluster4	hypomethylation	C16orf11
cg00564862	cluster7	hypermethylation	OR7E24
cg01987925	cluster4	hypomethylation	PPP2R2B
cg14209957	cluster7	hypermethylation
cg22639787	cluster7	hypomethylation	GNAS
cg26296337	cluster2	hypermethylation	OTOP3
cg07130890	cluster2	hypermethylation	DLX1
cg13997435	cluster4	hypomethylation	S100A2
cg26730369	cluster6	hypermethylation	ADRA1A
cg05884711	cluster4	hypomethylation	ATP6V0C
cg11004890	cluster4	hypomethylation	SLC4A11
cg13377885	cluster3	hypermethylation	CEP120
cg13042487	cluster2	hypermethylation	ZFYVE21;XRCC3
cg22498996	cluster7	hypermethylation	AGTR1
cg11486133	cluster2	hypermethylation	GRID2
cg02871707	cluster2	hypermethylation	LOC100133545
cg04715503	cluster6	hypermethylation	CLDN9
cg06088929	cluster2	hypermethylation
cg04160030	cluster4	hypomethylation	FUCA1
cg23881119	cluster3	hypermethylation	KIAA1217
cg01503348	cluster8	hypermethylation	SVEP1
cg15480475	cluster7	hypermethylation	TUB
cg24356964	cluster4	hypomethylation	TP73
cg05380503	cluster7	hypermethylation	HECW1
cg18805612	cluster8	hypermethylation	MIR1178;CIT
cg24206431	cluster7	hypermethylation	CARD14
cg08871354	cluster3	hypermethylation	GINS2
cg24603926	cluster7	hypermethylation	MIR1178;CIT
cg19083909	cluster7	hypermethylation	TMEM233
cg09893504	cluster9	hypomethylation	C2orf50
cg08729279	cluster7	hypomethylation
cg19582822	cluster7	hypermethylation	KLK2
cg20725135	cluster7	hypermethylation	SPEM1
cg25017060	cluster2	hypermethylation	AMN
cg22335490	cluster7	hypermethylation	EPB41L3
cg20091689	cluster4	hypomethylation	ANKRD39
cg11870100	cluster2	hypermethylation	ELF5
cg00760562	cluster9	hypomethylation	OSTalpha
cg27555529	cluster7	hypermethylation	CACNA1A
cg13462576	cluster2	hypermethylation	SEMA7A
cg25733599	cluster6	hypomethylation	LOC642587
cg17336929	cluster4	hypomethylation
cg15505276	cluster4	hypomethylation	RNF186
cg03333699	cluster4	hypomethylation	ADAP1
cg16861209	cluster2	hypermethylation	SLC7A9
cg17696847	cluster7	hypermethylation	GNASAS;GNAS
cg05185784	cluster4	hypomethylation	DEF8
cg08859447	cluster4	hypomethylation	GSTM4
cg07836142	cluster7	hypermethylation	ZSCAN23
cg05491608	cluster7	hypermethylation	C13orf39
cg18527241	cluster2	hypermethylation	ATXN7L1
cg14788334	cluster4	hypomethylation	SH3BGRL3
cg19205041	cluster2	hypermethylation	PHACTR2
cg19771781	cluster9	hypomethylation	RAPSN
cg21535931	cluster9	hypomethylation	PLEC1
cg23921342	cluster7	hypermethylation	CSMD2
cg17954695	cluster4	hypomethylation	NME5;BRD8
cg19579167	cluster7	hypermethylation	EPB41L3
cg06531741	cluster9	hypomethylation	HTR3B
cg09308842	cluster2	hypermethylation	TRIM67
cg24185852	cluster7	hypermethylation	MIR585;SLIT3
cg24949488	cluster7	hypermethylation	DNTT
cg12073319	cluster2	hypermethylation	FGFBP2
cg23137088	cluster9	hypomethylation	H2AFY
cg06263943	cluster4	hypomethylation	CACNA1H
cg08259925	cluster9	hypomethylation	HTR1A
cg02902865	cluster2	hypermethylation	DHRS3
cg17585889	cluster7	hypermethylation	PCDHB7
cg24482024	cluster1	hypomethylation	CYP11A1
cg00364287	cluster2	hypermethylation	P2RX7
cg13750902	cluster7	hypermethylation	PIP5K1B
cg16044595	cluster2	hypermethylation	GPR137B
cg19682367	cluster1	hypomethylation	TPRG1
cg10334489	cluster7	hypomethylation	KSR1
cg01040850	cluster7	hypermethylation	MR1
cg14851468	cluster7	hypermethylation	C5orf60
cg20334849	cluster8	hypermethylation	ME3
cg09550024	cluster6	hypomethylation	CYP2C9
cg08248751	cluster2	hypermethylation
cg09637885	cluster7	hypermethylation	DDX4
cg15474711	cluster7	hypermethylation	TREH
cg15836912	cluster7	hypermethylation	ITLN2
cg04010666	cluster2	hypermethylation	TMEM216
cg11268385	cluster9	hypomethylation	SV2C
cg22599122	cluster7	hypermethylation	HMGB4;CSMD2
cg07919028	cluster7	hypermethylation	FGF6
cg18081313	cluster2	hypermethylation	ULK1
cg25638229	cluster7	hypermethylation	C5orf60
cg08724563	cluster7	hypermethylation	RAX
cg11064255	cluster1	hypomethylation
cg13802789	cluster3	hypermethylation	GARNL3
cg10822545	cluster1	hypomethylation	MIR181D;MIR181C
cg23035923	cluster4	hypomethylation	CRYBB2
cg02899346	cluster7	hypermethylation	RTN2
cg03400491	cluster9	hypomethylation	RAPSN
cg16755630	cluster7	hypermethylation	GABRB1
cg26373179	cluster9	hypomethylation	LYPD5
cg20127859	cluster2	hypermethylation	C8orf73
cg14953762	cluster2	hypermethylation	PRSS12
cg08864240	cluster4	hypomethylation	MOCS1
cg04696943	cluster7	hypermethylation	POTEA
cg08801479	cluster9	hypomethylation	NOTCH4
cg12704462	cluster5	hypomethylation	MIR1178;CIT
cg06276084	cluster6	hypermethylation	HGC6.3
cg13888748	cluster9	hypomethylation	NIPSNAP3B
cg07716322	cluster4	hypomethylation	CABLES1
cg00492070	cluster1	hypomethylation	CD47
cg21142272	cluster9	hypomethylation	EXOC3L
cg18789758	cluster4	hypomethylation	LQK1;FLVCR1
cg06818710	cluster6	hypermethylation	ZSCAN23
cg07572773	cluster9	hypomethylation	KRTAP17hypomethylation1
cg09428349	cluster4	hypermethylation	C2CD2
cg18216249	cluster7	hypermethylation	RPAP3
cg26495953	cluster7	hypomethylation	MATN4;RBPJL
cg27389692	cluster7	hypermethylation
cg02971654	cluster7	hypermethylation	NRXN3
cg04949206	cluster2	hypermethylation	HOXD11
cg21805880	cluster2	hypermethylation	GGT6
cg20514239	cluster4	hypomethylation	RBP2
cg04130952	cluster7	hypermethylation	PCBP4
cg02593766	cluster9	hypomethylation	MYCBPAP;EPN3
cg07231787	cluster7	hypermethylation	NRXN3
cg07602200	cluster2	hypermethylation	P2RX7
cg23634348	cluster4	hypomethylation	DGKQ
cg04002444	cluster7	hypermethylation	TBX5
cg14371590	cluster7	hypermethylation	SLC26A10
cg27097846	cluster1	hypomethylation	TENC1
cg26767960	cluster3	hypermethylation	SMARCAL1
cg04804772	cluster2	hypermethylation	CALHM3
cg07594247	cluster9	hypomethylation	PAX8;LOC440839;LOC654433
cg20735069	cluster7	hypermethylation
cg09183671	cluster1	hypomethylation	LOC282997;PDCD4
cg01818795	cluster9	hypomethylation	NMBR
cg25375757	cluster4	hypomethylation	TNXB
cg20293942	cluster7	hypomethylation
cg22243039	cluster1	hypomethylation	G6PC3
cg11692070	cluster4	hypomethylation	NAPEPLD
cg06202149	cluster4	hypomethylation	TP73
cg20276677	cluster4	hypomethylation	NPSR1
cg26065841	cluster2	hypermethylation	CHAC1
cg03367264	cluster8	hypermethylation
cg05935086	cluster7	hypermethylation	KLK2
cg11524454	cluster2	hypermethylation	PLEKHG7
cg21218854	cluster8	hypermethylation	SVEP1
cg12278754	cluster8	hypermethylation	ZNF804B
cg01986682	cluster7	hypermethylation	ALDOA
cg20936013	cluster7	hypermethylation
cg09450823	cluster7	hypermethylation	BRSK2
cg14624145	cluster1	hypermethylation
cg00496102	cluster4	hypomethylation	MIOS
cg22215678	cluster4	hypomethylation	SNRPD1
cg24000937	cluster7	hypermethylation	ODF3L2
cg03233332	cluster2	hypermethylation
cg17892169	cluster1	hypomethylation	TNFSF12;TNFSF12hypomethylationTNFSF13
cg10124201	cluster6	hypermethylation	BOLL
cg08684639	cluster6	hypermethylation	WDR17
cg16301617	cluster4	hypomethylation	TMC8;TMC6
cg26147279	cluster7	hypermethylation	TPRXL
cg03557725	cluster9	hypomethylation	SNRPF
cg18127922	cluster1	hypomethylation	LOC404266;HOXB5
cg00033304	cluster4	hypomethylation	SENP2
cg09404642	cluster8	hypermethylation	MYCBPAP
cg13674575	cluster4	hypomethylation	LOC440461
cg15728909	cluster2	hypermethylation	CDH19
cg23671824	cluster3	hypomethylation	ICAM3
cg00474465	cluster5	hypomethylation	HMX2
cg25858296	cluster1	hypomethylation	MEGF11
cg03292544	cluster6	hypomethylation
cg26473651	cluster7	hypermethylation	CHAT
cg07823755	cluster1	hypomethylation	UGT1A10;UGT1A1;UGT1A6;UGT1A8;UGT1A4;UGT1A3;UGT1A9;UGT1A7;UGT1A5
cg13437337	cluster7	hypermethylation	SPEG
cg16980637	cluster7	hypermethylation	IGLON5
cg00516870	cluster9	hypomethylation	USP36
cg07492281	cluster4	hypomethylation	ADAP1
cg07658503	cluster7	hypermethylation	CRHR2
cg03565659	cluster4	hypomethylation	TPH2
cg04994964	cluster5	hypomethylation	MT1M
cg18897335	cluster4	hypomethylation	OSBPL5
cg08451582	cluster9	hypomethylation	NEUROG1
cg15941449	cluster2	hypermethylation	DLX1
cg21550016	cluster9	hypomethylation	PAX8;LOC440839;LOC654433
cg26557658	cluster6	hypermethylation	FAM43B
cg00448191	cluster4	hypomethylation	NKX6hypomethylation3
cg10669424	cluster9	hypomethylation	VGLL4
cg16781484	cluster4	hypomethylation	ZNF804B;MGC26647
cg01965476	cluster4	hypomethylation	PAK6
cg24848890	cluster7	hypermethylation	IL17RE;IL17RC
cg08428878	cluster9	hypomethylation	LASS3
cg17200465	cluster2	hypermethylation	ENTPD3
cg04064054	cluster8	hypermethylation	PIGQ;NHLRC4
cg02788637	cluster2	hypermethylation
cg04264633	cluster9	hypomethylation	BFSP1
cg00871055	cluster7	hypermethylation	IGFL1
cg27181005	cluster7	hypermethylation	C13orf39
cg13286281	cluster6	hypermethylation	SLC7A4
cg21331461	cluster8	hypermethylation	KCNJ8
cg07287698	cluster4	hypomethylation	MIR135A2
cg16589214	cluster9	hypomethylation	CALCR
cg06226724	cluster1	hypomethylation	IL11RA
cg09151742	cluster7	hypermethylation	KDM2B
cg02356786	cluster6	hypermethylation	LOC731275
cg07866131	cluster2	hypermethylation	TYRO3
cg11787694	cluster7	hypermethylation	ODF3L2
cg05845178	cluster7	hypermethylation	IL17RE;IL17RC
cg23132624	cluster2	hypermethylation	KL
cg14258980	cluster7	hypermethylation	PSG6
cg23639412	cluster2	hypermethylation	ZEB2
cg24505073	cluster4	hypomethylation	DSC2
cg18565216	cluster4	hypermethylation	C2CD2
cg14525458	cluster4	hypomethylation	KDELR1
cg06700877	cluster7	hypermethylation	PSD
cg11953383	cluster8	hypermethylation	ME3
cg01885503	cluster6	hypermethylation	IRX3
cg02075221	cluster7	hypermethylation	KLK2
cg25582401	cluster7	hypermethylation	AGAP2
cg04167867	cluster7	hypermethylation	MORC1
cg16359034	cluster9	hypomethylation	LOC100128788
cg04541293	cluster7	hypermethylation	PTPRT
cg05355142	cluster2	hypermethylation	TMEM52
cg25365260	cluster9	hypomethylation	LOC404266;HOXB5
cg12486521	cluster1	hypomethylation	BCL2L15
cg13751330	cluster9	hypomethylation	POMT1
cg18123385	cluster1	hypomethylation	ACTRT2
cg07948496	cluster9	hypomethylation
cg05022673	cluster2	hypermethylation	DST;BEND6
cg04988273	cluster2	hypermethylation	PXMP4
cg09535960	cluster2	hypermethylation	LOXL2
cg03284649	cluster2	hypermethylation	TCF4
cg11393479	cluster7	hypermethylation	RGL3
cg25644243	cluster9	hypomethylation	WDR72
cg04509682	cluster9	hypomethylation	LOC646982
cg22916017	cluster4	hypomethylation	CCDC88B
cg01519897	cluster4	hypomethylation	HAND1
cg00152799	cluster2	hypermethylation	TXNL1
cg00423035	cluster8	hypomethylation	ATXN7L1
cg25780543	cluster7	hypermethylation	HTR5A
cg11763394	cluster9	hypomethylation	PAX8;LOC440839;LOC654433
cg14437634	cluster4	hypomethylation	PLEK2
cg19331677	cluster7	hypermethylation	C15orf60
cg16620526	cluster9	hypomethylation	LVRN
cg15773539	cluster9	hypomethylation	CYB561
cg00757033	cluster1	hypomethylation	WDR51B
cg27319216	cluster2	hypermethylation	XKR5
cg25310617	cluster6	hypomethylation	ZNF776
cg13391116	cluster8	hypermethylation	ME3
cg08997444	cluster7	hypomethylation	GNAS
cg27256066	cluster8	hypermethylation	IRF8
cg03322234	cluster4	hypomethylation	CYP2W1
cg16028753	cluster2	hypermethylation	PODN
cg19160754	cluster4	hypomethylation	TMEM222
cg06111454	cluster8	hypermethylation	NFATC4
cg17082634	cluster2	hypermethylation	TYRO3
cg17626301	cluster9	hypomethylation	TAP1
cg03161606	cluster9	hypomethylation
cg03361664	cluster4	hypomethylation	OSBPL5
cg21495139	cluster7	hypermethylation	TMEM179
cg15211996	cluster1	hypomethylation	ACTRT2
cg26575637	cluster7	hypomethylation	LMO3
cg07913887	cluster2	hypermethylation	KIF6
cg08832220	cluster3	hypomethylation	WNT5A
cg20380689	cluster2	hypermethylation	GDNF
cg07557790	cluster7	hypomethylation	CAND2
cg08648499	cluster4	hypomethylation	PRSS8
cg00993400	cluster2	hypermethylation	ZNF692
cg20585500	cluster9	hypomethylation	GPHA2
cg01127423	cluster7	hypermethylation
cg13600362	cluster8	hypermethylation	HSD17B4
cg08027199	cluster4	hypomethylation	GTDC1
cg00290086	cluster9	hypomethylation	DMRT2
cg00148325	cluster1	hypomethylation	TTYH2
cg09437327	cluster9	hypomethylation	LOC100128811;GPR158
cg04109781	cluster7	hypermethylation	AFF3
cg25286393	cluster7	hypermethylation	NAPSA
cg03634729	cluster4	hypomethylation	LAMA3
cg18126247	cluster7	hypermethylation	SLC34A1
cg10123421	cluster7	hypermethylation	ZNF833
cg14881618	cluster8	hypermethylation	ME3
cg04872848	cluster4	hypomethylation	FLVCR2
cg12530021	cluster1	hypomethylation	SIGLEC12
cg00637824	cluster7	hypermethylation	PSMB11
cg14335579	cluster7	hypermethylation	NRXN3
cg09695261	cluster2	hypermethylation	TMEM105
cg10166283	cluster9	hypomethylation	ZNF229
cg03534410	cluster2	hypermethylation	TMEM40
cg07997294	cluster2	hypermethylation	NEUROG2
cg10801102	cluster2	hypermethylation	DUS1L
cg27383865	cluster4	hypomethylation	SLC38A8
cg04682133	cluster4	hypomethylation	USP24
cg08029603	cluster2	hypermethylation	FLJ39609
cg05789359	cluster4	hypomethylation	HGC6.3
cg10098221	cluster9	hypomethylation	USP46
cg02757236	cluster1	hypermethylation	ERMN
cg07189342	cluster8	hypermethylation	HERC3;NAP1L5
cg19752861	cluster2	hypermethylation	DGUOK
cg17084289	cluster8	hypermethylation
cg01467503	cluster9	hypomethylation	C1orf144
cg17164827	cluster9	hypomethylation	MIR568
cg11741004	cluster1	hypomethylation	CD47
cg22888787	cluster4	hypomethylation
cg00701706	cluster2	hypermethylation	OTOP3
cg02172058	cluster8	hypermethylation	C17orf64
cg01826337	cluster4	hypomethylation	CALML6
cg14548777	cluster4	hypomethylation	DDX5
cg24487076	cluster9	hypomethylation	KIAA1217
cg06229339	cluster2	hypermethylation	MAN2B2
cg20484417	cluster9	hypomethylation	PPFIA2
cg05924780	cluster2	hypermethylation	LPAR5
cg20138264	cluster8	hypermethylation	MYCBPAP
cg03943605	cluster7	hypermethylation	DUPD1
cg12789173	cluster7	hypermethylation	AMICA1
cg08312330	cluster7	hypermethylation	DEFA6
cg18678121	cluster2	hypermethylation	SEC61A2
cg15585318	cluster8	hypermethylation	WNT5A
cg22992057	cluster9	hypomethylation	AGAP5
cg16466334	cluster9	hypomethylation	MMP3
cg27304225	cluster9	hypomethylation	SNRPN
cg08836353	cluster2	hypermethylation	SLC7A9
cg14315198	cluster9	hypomethylation	UNC119
cg17145397	cluster9	hypomethylation	MMP3
cg05368724	cluster6	hypermethylation	FAM178B
cg19945840	cluster4	hypomethylation	SDF4;B3GALT6
cg25103492	cluster7	hypermethylation	FGF10
cg26572392	cluster3	hypermethylation	KIAA1217
cg17495466	cluster4	hypomethylation	LOC400794;LRRC52
cg08961621	cluster2	hypermethylation	KCNJ15
cg08531140	cluster8	hypermethylation	LOC100130987;CLCF1
cg13454407	cluster6	hypermethylation	KCNV1
cg22664450	cluster4	hypomethylation	MYO16
cg06482989	cluster7	hypomethylation	SOX15
cg06850283	cluster4	hypomethylation	FGF10
cg13235717	cluster2	hypermethylation	SFN
cg12617332	cluster1	hypomethylation	MIP
cg09595163	cluster8	hypermethylation	WNT5A
cg27313201	cluster1	hypomethylation	TPM3
cg07506299	cluster8	hypermethylation	MYLPF
cg07273342	cluster7	hypermethylation	KRTAP12hypomethylation4;C21orf29
cg04517429	cluster2	hypermethylation	DCHS2
cg22473846	cluster7	hypermethylation	OSMR
cg17067116	cluster9	hypomethylation	CREB5
cg08124000	cluster4	hypomethylation	OSBPL5
cg21631086	cluster7	hypermethylation	SLC23A1
cg02140559	cluster9	hypomethylation	PLEC1;MIR661
cg05348888	cluster4	hypomethylation	ACTRT2
cg19654781	cluster2	hypermethylation	LGALS9
cg11641611	cluster7	hypermethylation	CCDC48
cg12967001	cluster7	hypermethylation	EPB41L3
cg22532155	cluster5	hypermethylation	TMEM105
cg16510409	cluster4	hypermethylation	ZNF626
cg04945153	cluster8	hypermethylation	CFB
cg25893857	cluster7	hypermethylation	CCDC144NL
cg04707254	cluster7	hypermethylation	DENND5B
cg03851645	cluster5	hypomethylation	PLCD1
cg05375333	cluster7	hypermethylation	ANKS1B
cg27528660	cluster9	hypomethylation	TRPA1
cg23322523	cluster1	hypermethylation	TRIM55
cg22062984	cluster7	hypermethylation	KCNJ6
cg17631357	cluster1	hypomethylation	RASGRF1
cg07252792	cluster9	hypomethylation	CCDC116
cg13817395	cluster4	hypomethylation	TNXB
cg16786481	cluster7	hypermethylation	ERN2
cg13752885	cluster2	hypermethylation	MCART1
cg01375976	cluster8	hypermethylation	CAND2
cg12537619	cluster4	hypomethylation	OSBPL5
cg17079431	cluster4	hypomethylation	CPA6
cg10852165	cluster2	hypermethylation	P2RX7
cg10903274	cluster7	hypermethylation
cg11220732	cluster7	hypermethylation	KRTAP10hypomethylation11;C21orf29
cg03666309	cluster2	hypermethylation	CAPN12
cg14562064	cluster5	hypomethylation	LHFPL5
cg23104954	cluster6	hypermethylation
cg00492269	cluster7	hypomethylation	TBCD;ZNF750
cg05002642	cluster2	hypermethylation	GGTLC1
cg14609668	cluster9	hypomethylation	IL11RA
cg15299835	cluster9	hypomethylation	KLC2;RAB1B
cg19712821	cluster2	hypermethylation	FGFBP2
cg22536775	cluster9	hypomethylation	TMEM52
cg02288301	cluster6	hypermethylation	TMEFF2
cg14720455	cluster4	hypomethylation	SLC38A8
cg03576419	cluster8	hypermethylation	FRZB
cg15731056	cluster2	hypermethylation	C12orf56
cg26984626	cluster8	hypermethylation	ZNF804B
cg21860285	cluster4	hypomethylation	CPA6
cg00043788	cluster6	hypermethylation	VSX1
cg05514418	cluster7	hypermethylation	CALCB
cg12889195	cluster9	hypomethylation	PAX8;LOC440839;LOC654433
cg02704907	cluster2	hypermethylation	HIST1H2BK
cg06830784	cluster8	hypermethylation	FRZB
cg19324627	cluster7	hypermethylation	APOA1
cg18780412	cluster9	hypomethylation	PEX5L
cg18294023	cluster2	hypermethylation	KY
cg20761860	cluster8	hypermethylation
cg20569108	cluster8	hypermethylation	MLLT10
cg05982473	cluster4	hypomethylation	OSBPL5
cg07837852	cluster9	hypomethylation
cg16558770	cluster2	hypermethylation	ZNF710
cg09262269	cluster2	hypermethylation	LOX
cg11238048	cluster6	hypermethylation	DACT2
cg09144398	cluster7	hypermethylation	TREH
cg02787689	cluster1	hypomethylation	DEFA10P
cg25938977	cluster2	hypermethylation	GAS2
cg25400253	cluster9	hypomethylation	ITGA2B
cg06179060	cluster2	hypermethylation	EDNRB
cg10646254	cluster7	hypermethylation	KLK1
cg13473356	cluster9	hypomethylation	PEX5L
cg24077593	cluster8	hypermethylation
cg00172803	cluster4	hypomethylation	SLC38A8
cg20479054	cluster2	hypermethylation	CST4
